# Supplementary material for: Mitochondria play an essential role in the trajectory of adolescent neurodevelopment and behavior in adulthood: evidence from a schizophrenia rat model
Source: Mol Psychiatry. 2022 Nov 15;28(3):1170–81. doi: 10.1038/s41380-022-01865-4 (PMC10005953; doi:10.1038/s41380-022-01865-4)
Supplement: Supplementary file 2 — Supplementary material [file 41380_2022_1865_MOESM2_ESM.xlsx]

## Sheet: Intracellular signaling
Supplementary Table 4: Proteomics Enrichmentmap NES scores by GSEA
Node Name	Genes	gs_size	pvalue PV vs PM	NES PV vs PM	pvalue SV vs PM	NES SV vs PM	pvalue SV vs PV	NES SV vs PV	pvalue SV vs SM	NES SV vs SM
GOBP_REGULATION_OF_PROTEIN_KINASE_ACTIVITY	["CRKL","LAMTOR3","RGS14","MAPRE3","HSP90AB1","CRK","MAPK8IP3","NUP62","PPM1E","PTPN11","PHB2","SLC9A3R1","SOD1","GSTP1","PHB","PAK5","CAMK2N1","RHOA","IMPACT","PRKAR2B","MAPK3","MAPK1","YWHAB","COPS8","CSNK2B","ACSL1","PPP1R1B","PAK1","PRKAR1A","DBNL","PPP2CA","RAF1","PTK2","NTRK3","PAK3","CDK5","ERP29","PPP1R9A","KRAS","SRC","TF","HSP90AA1","PEA15","ARAF","PRKACB","RACK1","UCHL1","DLG4","MAP2K2…	85	0.5522	0.9604	0	-1.2083	0.7573	0.8229	0.498	0.8904
GOBP_POSITIVE_REGULATION_OF_ERK1_AND_ERK2_CASCADE	["CRKL","PTK2B","GNAI2","RAP1B","MAPK3","MT3","PTPN11","DDT","HTR2A","PHB2","MIF","FGB","NPTN","AKAP12","PHB","FGG","ARRB1","HRAS","SRC"]	19	0.5679	0.9703	0.066	-1.3878	0.039	-1.4152	0.6084	-0.8547
GOMF_SIGNALING_RECEPTOR_COMPLEX_ADAPTOR_ACTIVITY	["SORBS1","RGS14","CRK","SHANK2","MAPK8IP3","GRIP1","NUP62","SH2B1","SHANK1","PIK3R1","PTPN11","GRIP2","NCK2","SPAG9","MAGI2","G3BP2"]	16							0	-1.4325
GOBP_REGULATION_OF_GTPASE_ACTIVITY	["GNAO1","GPS1","RGS14","IPO5","CRK","RHOG","MMUT","DENND1A","PTPRN2","RASGRF1","SBF1","PKP4","ARHGEF7","IQSEC1","S1PR1","DAB2IP","FLCN","RIC8A","PLXNA1","RAPGEF1","STMN1","STMN3","RASA1","RASAL1","ARHGAP44","PLXNA2","CORO1C","MTOR","GSK3B","RAB3GAP1","NTRK3","PIN1","NDEL1","KALRN","EPHA4","ADAP1","CHM","AGAP2","SGSM1","STXBP5","PGAM5","ALDH1A1","ARHGAP26","RAP1GAP2","RABGAP1","RALGAPA1","TBC1D10…	121	0.5872	-0.9241	0.3891	-1.0962	0.5615	-0.8884	0	-1.0084
GOBP_REGULATION_OF_RESPONSE_TO_EXTERNAL_STIMULUS	["HSP90AB1","CRK","TUBB2B","PTPN11","S1PR1","KNG1","DDT","PLG","CD9","SOD1","PTN","C1QBP","GSTP1","NMT1","CACNB3","MAPK3","RAC1","PSMC4","MAPK1","PSMC5","TMSB4X","CNR1","NENF","MGLL","PAK1","ABHD12","RAF1","PTK2","TKFC","NTRK3","SIRPA","PAK3","LAMP1","KRAS","SRC","CALR","GJA1","HSP90AA1","UFD1","PRKACB","NDEL1","KARS1","TAC1","MAVS","HPX","CELF1","APOA1","JAK2","MIF","FGB","PAK2","CCK","PSMA1","P…	80	0.0348	1.5153	0.3431	-1.0311	0.3781	-0.9911	0.7168	0.85
GOBP_POSITIVE_REGULATION_OF_PROTEIN_KINASE_ACTIVITY	["CRKL","LAMTOR3","MAPRE3","HSP90AB1","CRK","MAPK8IP3","PTPN11","PHB2","SOD1","PHB","PAK5","RHOA","PRKAR2B","MAPK3","MAPK1","COPS8","ACSL1","PAK1","PRKAR1A","DBNL","PPP2CA","RAF1","PTK2","NTRK3","PAK3","CDK5","ERP29","PPP1R9A","KRAS","SRC","TF","HSP90AA1","PEA15","ARAF","PRKACB","DLG4","MAP2K2","HTR2A","JAK2","NTRK2","PAK2","AGAP2","SRCIN1","RPS27A","ARRB1","HRAS","UBE2N","PTK2B","PPIA","MT3","FY…	61	0.4989	1.0105	0	-1.4497	0.8308	0.7759	0.49	0.8581
GOMF_GTPASE_ACTIVATOR_ACTIVITY	["RGS14","GNB5","DAB2IP","FLCN","PREX1","RIC8A","RASA1","RASAL1","LARS1","ARHGAP44","RAB3GAP1","PLXNB1","TSC2","SEC23A","RAPGEF2","ADAP1","CHM","AGAP2","SGSM1","STXBP5","THY1","PGAM5","ALDH1A1","ARHGAP26","RAP1GAP2","RABGAP1","RALGAPA1","TBC1D10B","ARRB1","SIPA1L1","GAPVD1","RGS17","GDI1","GDI2","AGFG1","AGFG2","ARHGAP1","ARHGDIA","LLGL1","ARHGAP32","NF1","HACD3","ELMOD1","ARFGAP1","SIPA1L3","RAL…	72							0	-1.0531
GOBP_ACTIVATION_OF_PROTEIN_KINASE_ACTIVITY	["CRKL","LAMTOR3","PEA15","ARAF","CRK","PRKACB","MAPK8IP3","MAP2K2","PTPN11","PHB2","JAK2","PAK2","AGAP2","SOD1","PHB","PAK5","RPS27A","ARRB1","UBE2N","PTK2B","PPIA","PRKAR2B","MAPK3","MT3","MAPK1","COPS8","RPLP1","PAK1","PRKAR1A","DBNL","RAF1","PARK7","NTRK3","PDPK1","PAK3","ERP29","SRC","TF"]	38	0.5276	0.952	0	-1.5621	0.9067	0.6868	0.6515	0.7932
GOBP_POSITIVE_REGULATION_OF_CANONICAL_WNT_SIGNALING_PATHWAY	["PSMB3","RUVBL1","PSMB7","PSMC1","JUP","PSMD2","PSMC4","PSMC5","COL1A1","ILK","PSMD13","ATP6AP2","PSME2","CSNK1D","VCP","PSMA1","PSMA2","PSMA3","PSMA4","PSMA6","PSMB2","SRC"]	22	0.4781	0.959	0.2955	-1.0718	0	-1.4054	0.3415	-1.0067
GOMF_PROTEIN_KINASE_ACTIVITY	["ARAF","PRKACB","KALRN","MAP2K2","MAST1","ILK","PRKG2","JAK2","NTRK2","PAK2","PAK5","DCLK1","SQSTM1","CAMK2D","CAMK4","CAMK2G","TRIM28","PTK2B","BRSK1","MAPK3","MATK","PPP1R9B","FYN","CAMK1","MAPK1","CSNK2A1","CDC42BPB","PRKCG","ITPKA","CSNK2B","CSNK1D","PAK1","SPEG","RAF1","PRPF4B","PTK2","NTRK3","PDPK1","MARK1","PAK3","CDK5","SRC"]	42	0.0393	1.4371	0	-1.6619	0.0618	-1.3545	0.568	0.8554
GOBP_REGULATION_OF_MAP_KINASE_ACTIVITY	["CRKL","PEA15","RGS14","MAPK8IP3","NUP62","UCHL1","MAP2K2","PTPN11","HTR2A","SOD1","GSTP1","RPS27A","ARRB1","HRAS","UBE2N","DNAJA1","PTK2B","PPIA","MAPK3","MAPK1","RPS3","PAK1","TSG101","DBNL","PPP2CA","NTRK3","PAK3","ERP29","KRAS","SRC","TF"]	31	0.0113	1.5041	0	-1.3683	0.4681	-1.0204	0.6698	0.8247
GOBP_REGULATION_OF_MAPK_CASCADE	["CRKL","RGS14","MAPK8IP3","NUP62","PTPN11","DDT","PHB2","SLC9A3R1","SOD1","AKAP12","GSTP1","PHB","SYNJ2BP","CAMK2N1","EIF3A","MAPK3","MAPK1","NENF","ATP6AP2","GRB2","NPTN","PAK1","CDC42","DBNL","PPP2CA","LAMTOR1","NTRK3","SIRPA","PAK3","ERP29","SDCBP","KRAS","SRC","TF","GNAI2","PEA15","RAP1B","UCHL1","MAP2K2","HTR2A","MIF","FGB","NTRK2","YWHAZ","RPS27A","FGG","ARRB1","HRAS","PRMT1","UBE2N","DNAJ…	57	0.0105	1.4771	0.194	-1.1147	0.1605	-1.0617	0.5073	0.805
GOBP_POSITIVE_REGULATION_OF_PROTEIN_PHOSPHORYLATION	["CRKL","LAMTOR3","MAPRE3","HSP90AB1","CRK","MAPK8IP3","PTPN11","ILK","PHB2","SOD1","PHB","PAK5","RHOA","HSPA2","PRKAR2B","MAPK3","RAC1","MAPK1","CNTN1","COPS8","CSNK2B","ACSL1","NPTN","PAK1","PRKAR1A","DBNL","PPP2CA","RAF1","PTK2","FLOT1","NTRK3","PAK3","CDK5","ERP29","PPP1R9A","SDCBP","KRAS","SRC","TF","HSP90AA1","PEA15","ARAF","PRKACB","RACK1","DLG4","MAP2K2","MAVS","HPX","HTR2A","JAK2","MIF",…	78	0.1951	1.2075	0	-1.4942	0.6991	-0.8746	0.4743	0.8516
GOBP_POSITIVE_REGULATION_OF_PROTEIN_MODIFICATION_PROCESS	["CRKL","LAMTOR3","MAPRE3","HSP90AB1","CRK","MAPK8IP3","PTPN11","ILK","ATG7","PHB2","SOD1","PHB","PAK5","HSPA5","RHOA","FKBP1A","HSPA2","PRKAR2B","MAPK3","PDCD6","RAC1","MAPK1","SAE1","CNTN1","COPS8","CSNK2B","ACSL1","NPTN","PAK1","PRKAR1A","DBNL","PPP2CA","PEF1","RAF1","PTK2","FLOT1","NTRK3","PAK3","CDK5","ERP29","PPP1R9A","SDCBP","KRAS","SRC","TF","HSP90AA1","PEA15","ARAF","PRKACB","RACK1","DLG…	94	0.4351	1.0355	0	-1.3908	0.8869	0.6907	0.469	0.8881
GOBP_MAPK_CASCADE	["CRKL","LAMTOR3","RGS14","MAPK8IP3","NUP62","PTPN11","DDT","PHB2","SLC9A3R1","SOD1","AKAP12","GSTP1","PHB","SYNJ2BP","CAMK2N1","EIF3A","MBP","MAPK3","PSMC4","MAPK1","PSMC5","YWHAB","YWHAE","NENF","ATP6AP2","GRB2","NPTN","PAK1","CDC42","DBNL","PPP2CA","RAF1","LAMTOR1","PTK2","NTRK3","SIRPA","PAK3","ERP29","SDCBP","KRAS","SRC","TF","GNAI2","PEA15","ARAF","RAP1B","KARS1","UCHL1","DLG4","MAP2K2","HT…	86	0.15	1.2346	0	-1.3279	0.2131	-1.0592	0.67	0.8441
GOMF_SIGNALING_ADAPTOR_ACTIVITY	["SORBS1","RGS14","CRK","SHANK2","MAPK8IP3","ABI1","GRIP1","ABI2","NUP62","RACK1","SH2B1","KHDRBS1","SHANK1","SARM1","PIK3R1","MAP2K2","PTPN11","MAVS","GRIP2","NCK2","SPAG9","MAGI2","G3BP2","DAB2IP","HOMER1"]	25							0	-1.2646
GOBP_RESPONSE_TO_TRANSFORMING_GROWTH_FACTOR_BETA	["CRKL","PIN1","GLG1","HSP90AB1","CRK","STUB1","DKK3","STK11","ZYX","ROCK2","COL4A2","DNM2","PPM1A","PDE2A","FLCN","GOT1","CAV1","RPS27A","HSPA5","RHOA","FERMT2","PDCD5","USP9X","FYN","SMAD2","STRAP","COL1A1","ITGB8","APPL1","MEF2C","SNX6","PTK2","PDPK1","USP15","GIPC1","SDCBP","SRC"]	37	0.4826	-1.0018	0.5973	-0.8953	0.4844	0.936	0.0275	1.5378
GOMF_TRANSFERASE_ACTIVITY_TRANSFERRING_PHOSPHORUS_CONTAINING_GROUPS	["PGK1","PI4K2A","PCYT2","MAST1","NAGK","ILK","PRKG2","PTGES3","GYS1","PAK5","DCLK1","CAMK2D","CAMK2G","TRIM28","BRSK1","MAPK3","MATK","PPP1R9B","MAPK1","CSNK2A1","CDC42BPB","CDIPT","CSNK2B","PAK1","RAF1","PRPF4B","PTK2","TKFC","NTRK3","MARK1","PAK3","CDK5","SRC","PIP4K2B","ARAF","PRKACB","KALRN","KARS1","MAP2K2","JAK2","NTRK2","PAK2","CKB","PRPS1","SQSTM1","CAMK4","PTK2B","PTDSS2","FYN","CAMK1",…	62	0.0208	1.5428	0	-1.5034	0	-1.382	0.539	0.9116
GOBP_REGULATION_OF_TRANSFERASE_ACTIVITY	["LAMTOR3","RGS14","MAPRE3","CRK","MAPK8IP3","SERINC1","NUP62","PTPN11","PHB2","EIF4A2","PTGES3","PHB","CAMK2N1","EEF1A2","PRKAR2B","MAPK3","CCT4","CCT2","ACSL1","TCP1","DBNL","PPP2CA","EEF1A1","NTRK3","PAK3","ERP29","PPP1R9A","SRC","TF","PIP4K2B","PEA15","DLG4","HTR2A","JAK2","PAK2","AGAP2","SRCIN1","RAP2B","RPS27A","ARRB1","YWHAG","HRAS","UBE2N","DNAJA1","PTK2B","PPIA","HNRNPD","QARS1","FYN","C…	107	0.578	0.9156	0	-1.0347	0.679	0.8703	0.467	0.9239
GOBP_POSITIVE_REGULATION_OF_PHOSPHORUS_METABOLIC_PROCESS	["CRKL","LAMTOR3","MAPRE3","HSP90AB1","CRK","MAPK8IP3","PTPN11","ILK","PHB2","SOD1","PTGES3","PHB","PAK5","FABP3","EEF1A2","RHOA","HSPA2","PRKAR2B","MAPK3","RAC1","GPD1","MAPK1","TMSB4X","CAPN2","CNTN1","COPS8","CSNK2B","ACSL1","ACSL3","NPTN","PAK1","CDC42","PRKAR1A","DBNL","PPP2CA","RAF1","PTK2","FLOT1","NTRK3","PAK3","CDK5","ERP29","PPP1R9A","SDCBP","KRAS","SRC","TF","HSP90AA1","PEA15","ARAF","…	93	0.2859	1.1489	0	-1.0513	0.9509	0.7349	0.452	0.8902
GOBP_POSITIVE_REGULATION_OF_MAP_KINASE_ACTIVITY	["CRKL","PTK2B","PEA15","PPIA","MAPK8IP3","MAPK3","MAPK1","MAP2K2","PTPN11","HTR2A","RPS3","PAK1","SOD1","DBNL","RPS27A","NTRK3","ARRB1","PAK3","ERP29","HRAS","KRAS","UBE2N","SRC","TF"]	24	0.0378	1.4956	0.3687	-1.0927	0.1634	-1.1657	0.7576	0.8049
GOBP_REGULATION_OF_PROTEIN_PHOSPHORYLATION	["LAMTOR3","RGS14","MAPRE3","CRK","MAPK8IP3","NUP62","PTPN11","ILK","PHB2","PHB","CAMK2N1","FKBP8","HSPA2","PDE4D","PRKAR2B","MAPK3","STRAP","CNTN1","ACSL1","SH3GL2","NPTN","DBNL","PPP2CA","FLOT1","NTRK3","SIRPA","PAK3","PPP2R5B","ERP29","PPP1R9A","SDCBP","SRC","TF","PEA15","TWF1","DLG4","HPX","HTR2A","JAK2","MIF","PAK2","AGAP2","SRCIN1","CCK","RAP2B","RPS27A","ARRB1","YWHAG","SQSTM1","HRAS","UBE…	110	0.219	1.1436	0	-1.1497	0.8879	0.7593	0.457	0.9046
GOBP_POSITIVE_REGULATION_OF_PROTEIN_METABOLIC_PROCESS	["LAMTOR3","MAPRE3","CRK","MAPK8IP3","PTPN11","ILK","PHB2","C1QBP","PHB","CIRBP","ELAVL1","HABP4","FKBP1A","HSPA2","PRKAR2B","MAPK3","PDCD6","PSMC4","SGTA","SAE1","CNTN1","ACSL1","NPTN","RPL30","DBNL","PPP2CA","PEF1","FLOT1","NTRK3","PAK3","ERP29","PPP1R9A","SDCBP","HSPD1","SRC","TF","PEA15","DLG4","HPX","HTR2A","CNBP","JAK2","MIF","PAK2","AGAP2","SRCIN1","CCK","WDR5","TOLLIP","RAP2B","RPS27A","H…	141	0.3714	1.0281	0	-1.1161	0.8675	0.7415	0.507	0.9096
GOMF_KINASE_ACTIVITY	["PGK1","PI4K2A","MAST1","NAGK","ILK","PRKG2","PAK5","DCLK1","CAMK2D","CAMK2G","TRIM28","BRSK1","MAPK3","MATK","PPP1R9B","MAPK1","CSNK2A1","CDC42BPB","CSNK2B","PAK1","RAF1","PRPF4B","PTK2","TKFC","NTRK3","MARK1","PAK3","CDK5","SRC","PIP4K2B","ARAF","PRKACB","KALRN","MAP2K2","JAK2","NTRK2","PAK2","CKB","PRPS1","SQSTM1","CAMK4","PTK2B","FYN","CAMK1","PRKCG","AK4","ITPKA","NME1","CSNK1D","PFKL","PKM…	55	0.0379	1.4638	0	-1.6508	0.0408	-1.3275	0.549	0.8955
GOBP_POSITIVE_REGULATION_OF_MAPK_CASCADE	["CRKL","GNAI2","PEA15","MAPK8IP3","RAP1B","MAP2K2","PTPN11","DDT","HTR2A","PHB2","MIF","FGB","NTRK2","SOD1","AKAP12","PHB","RPS27A","FGG","ARRB1","HRAS","PRMT1","UBE2N","PTK2B","PPIA","MAPK3","MT3","MAPK1","NENF","RPS3","NPTN","PAK1","CDC42","DBNL","LAMTOR1","NTRK3","PAK3","ERP29","SDCBP","KRAS","SRC","TF"]	41	0.0113	1.5553	0.4626	-1.0233	0.0903	-1.1986	0.5748	0.7576
GOBP_NEGATIVE_REGULATION_OF_MAPK_CASCADE	["RGS14","PPIA","QARS1","NUP62","UCHL1","PEBP1","SLC9A3R1","PPP2CA","GSTP1","PHB","SYNJ2BP","CAMK2N1","SIRPA","ARRB1","EIF3A","DNAJA1"]	16	0.9018	0.687	0	-1.4584	0.2774	-1.0827	0.7786	0.7693
GOCC_RECEPTOR_COMPLEX	["HSP90AB1","PTPRN2","SHANK1","DLG4","HTR2A","NTRK2","STXBP5","ADCYAP1R1","SYNJ2BP","CPT1C","PLP1","CACNG3","CACNG2","PTK2B","ALCAM","RNMT","GRIN1","OLFM2","AIP","GABRA1","GABRB1","GABRB2","ABHD12","STOML2","NTRK3","ABHD6","SDCBP","HSPD1","TF"]	29	0.0385	1.497	0.6844	0.8313	0.7336	-0.8751	0.7718	0.7827
GOMF_ENZYME_INHIBITOR_ACTIVITY	["DYNLL1","ATP5IF1","LXN","RACK1","CST3","PPP1R11","KNG1","APOA1","PPP1R1A","ANP32E","PTN","ENSA","CAMK2N1","ARRB1","YWHAG","ANXA2","PPME1","PPP1R14A","CHP1","QARS1","RPL5","APOA2","PRKAR2B","RPL11","MT3","PPP1R9B","RPS7","PKIA","YWHAB","SNCA","CSTB","NPM1","RPL23","PEBP1","PRNP","UBE2Z","GAPDH","ANXA3","PPP1R1B","PRKAR1A","PRPSAP2","ATP2B4"]	42	0.4643	1.0163	0.3107	-1.1271	0	-1.2314	0.7474	0.8021
GOBP_REGULATION_OF_STRESS_ACTIVATED_PROTEIN_KINASE_SIGNALING_CASCADE	["CYLD","TRAF3","MAPK8IP3","MAP2K2","EZR","ARL6IP5","DAB2IP","RAPGEF1","DUSP3","GSTP1","COPS5","HRAS","PRMT1","DNAJA1","PTK2B","APP","MINK1","PPIA","TAOK1","QARS1","DLG1","RAP2A","MAPK3","TPD52L1","PJA2","MAPK1","CDC42","SIRPA","SDCBP"]	29							0	-1.1532
GOBP_EPHRIN_RECEPTOR_SIGNALING_PATHWAY	["AP2M1","CRK","AP2S1","GRIN1","ACTG1","RAC1","KALRN","AP2B1","FYN","ARPC5","DNM1","ACTR2","PTPN11","PAK1","CDC42","PTK2","PAK3","HRAS","SDCBP","RHOA","SRC"]	21	0	1.794	0.7692	-0.86	0.1604	-1.0963	0.747	0.7984
GOBP_REGULATION_OF_PROTEIN_MODIFICATION_PROCESS	["LAMTOR3","RGS14","MAPRE3","CRK","MAPK8IP3","NUP62","PTPN11","ILK","PHB2","PTN","PHB","OXR1","CAMK2N1","FKBP8","PPME1","FKBP1A","PPP1R14A","HSPA2","PDE4D","PRKAR2B","MAPK3","PDCD6","STRAP","SAE1","CNTN1","ACSL1","SH3GL2","NPTN","DBNL","PPP2CA","PEF1","FLOT1","NTRK3","SIRPA","PAK3","PPP2R2A","PPP2R5B","ERP29","PPP1R9A","SDCBP","SRC","TF","PEA15","TWF1","DLG4","PPP1R11","HPX","HTR2A","JAK2","MIF",…	151	0.469	1.0076	0	-1.2945	0.8605	0.7734	0.409	0.9372
GOBP_REGULATION_OF_CELLULAR_RESPONSE_TO_TRANSFORMING_GROWTH_FACTOR_BETA_STIMULUS	["PIN1","GLG1","HSP90AB1","STUB1","DKK3","SMAD2","STK11","STRAP","DNM2","PPM1A","FLCN","GOT1","SNX6","CAV1","RPS27A","HSPA5","PDPK1","GIPC1","SDCBP"]	19							0.0334	1.6334
GOBP_PROTEIN_PHOSPHORYLATION	["LAMTOR3","RGS14","MAPRE3","CRK","MAPK8IP3","NUP62","PTPN11","MAST1","ILK","PRKG2","PHB2","PHB","CAMK2N1","FKBP8","TRIM28","HSPA2","PDE4D","PRKAR2B","MAPK3","PRDX4","STRAP","CDC42BPB","CNTN1","ACSL1","SH3GL2","NPTN","DBNL","PPP2CA","FLOT1","NTRK3","SIRPA","PAK3","PPP2R5B","ERP29","PPP1R9A","SDCBP","SRC","TF","PEA15","TWF1","KALRN","DLG4","HPX","HTR2A","JAK2","MIF","PAK2","AGAP2","SRCIN1","CCK","…	132	0.052	1.2755	0	-1.2995	0.8405	0.7644	0.487	0.9195
GOBP_REGULATION_OF_PROTEIN_SERINE_THREONINE_KINASE_ACTIVITY	["CRKL","PEA15","RGS14","MAPRE3","HSP90AB1","MAPK8IP3","NUP62","UCHL1","MAP2K2","PTPN11","HTR2A","SOD1","THY1","GSTP1","RPS27A","ARRB1","YWHAG","HRAS","RHOA","UBE2N","DNAJA1","PTK2B","PPIA","PRKAR2B","MAPK3","CHORDC1","CAMK1","MAPK1","PKIA","SNCA","ALS2","RPS3","ACSL1","CCNL1","PAK1","PRKAR1A","TSG101","DBNL","PPP2CA","NTRK3","ATP2B4","PAK3","ERP29","CALM1","KRAS","SRC","TF"]	47	0.065	1.4195	0	-1	0.743	0.8051	0.677	0.8888
GOMF_PROTEIN_SERINE_THREONINE_KINASE_ACTIVITY	["ARAF","PRKACB","KALRN","MAP2K2","MAST1","ILK","PRKG2","PAK2","PAK5","DCLK1","SQSTM1","CAMK2D","CAMK4","CAMK2G","PTK2B","BRSK1","MAPK3","CAMK1","MAPK1","CSNK2A1","CDC42BPB","PRKCG","ITPKA","CSNK2B","CSNK1D","PAK1","SPEG","RAF1","PRPF4B","PDPK1","MARK1","PAK3","CDK5"]	33	0.2784	1.1548	0	-1.4806	0.1548	-1.2224	0.59	0.8435
GOBP_STRESS_ACTIVATED_PROTEIN_KINASE_SIGNALING_CASCADE	["CRKL","PTK2B","PPIA","QARS1","MAPK8IP3","MAPK3","MAPK1","MAP2K2","PAK2","PAK1","CDC42","AKR1B1","DBNL","GSTP1","PAK5","RPS27A","SIRPA","PAK3","HRAS","SDCBP","PRMT1","UBE2N","DNAJA1","TF"]	24	0.0496	1.4723	0.5094	-0.9796	0.5294	-0.9765	0.578	0.8843
GOBP_REGULATION_OF_PHOSPHOPROTEIN_PHOSPHATASE_ACTIVITY	["FKBP1A","GNAI2","PPP1R14A","FKBP1B","HSP90AB1","TIPRL","PPP1R9B","PPP1R11","JAK2","PPP1R1B","PPP1R1A","PTN","ENSA","PPP2R2A","PPP2R5B","CALM1","PPME1"]	17	0	1.4284	0.5738	0.8584	0.8475	-0.766	0.5724	0.807
GOBP_TRANSFORMING_GROWTH_FACTOR_BETA_RECEPTOR_SIGNALING_PATHWAY	["PIN1","GLG1","HSP90AB1","STUB1","DKK3","STK11","ZYX","DNM2","PPM1A","FLCN","GOT1","CAV1","RPS27A","HSPA5","RHOA","FERMT2","USP9X","SMAD2","STRAP","ITGB8","APPL1","SNX6","PTK2","PDPK1","USP15","GIPC1","SDCBP","SRC"]	28							0	1.7296
GOMF_ADENYL_NUCLEOTIDE_BINDING	["PI4K2A","HSPH1","SRR","MAST1","ILK","PRKG2","DARS1","EIF4A2","ECI2","FARSA","APRT","ACAD9","RARS1","HSPA2","PDE4D","VARS1","PRKAR2B","MAPK3","TARS2","PSMC4","ATP1A3","PSMC5","CDC42BPB","ACTR1A","CCT4","CCT2","ACSL1","ACSL3","TCP1","ACSL4","CCT3","ACSBG1","ACSL6","ACADL","ITM2C","UBA1","UBA5","NOLC1","NTRK3","ACSF2","PAK3","HSPD1","SRC","UBA3","PIP4K2B","CCT5","TWF1","AARS1","DDX1","ABCD3","KALR…	153	0.0303	1.3596	0.7541	0.7202	0.843	0.7673	0.704	0.901
GOCC_PLASMA_MEMBRANE_SIGNALING_RECEPTOR_COMPLEX	["PTK2B","ALCAM","GRIN1","SHANK1","OLFM2","DLG4","STXBP5","ABHD12","STOML2","SYNJ2BP","ABHD6","CPT1C","PLP1","SDCBP","CACNG3","CACNG2","TF"]	17	0.0071	1.4363	0.8506	0.667	0.3994	-1.0203	0.843	0.7907

## Sheet: Neuronal processes
Neuron morphogenesis
Node Name	Genes	gs_size	pvalue PV vs PM	NES PV vs PM	pvalue SV vs PM	NES SV vs PM	pvalue SV vs PV	NES SV vs PV	pvalue SV vs SM	NES SV vs SM
GOCC_SITE_OF_POLARIZED_GROWTH	["TMOD2","HSP90AA1","CRMP1","HSP90AB1","PI4K2A","NDEL1","MAPK8IP3","EXOC7","EXOC3","FKBP4","ADGRL1","NEFL","THY1","GPM6A","PTBP2","PTK2B","KIF5B","GAP43","RUFY3","EXOC8","CTTN","PPP1R9B","OLFM1","ARPC5","STMN2","SNCA","YWHAE","CNR1","ALS2","TUBB3","DPYSL3","DBNL","ATCAY","CDK5","PPP1R9A","CALM1"]	36	0	1.9708	0.0715	1.4228	0.7395	-0.9015	0.3465	0.9805
GOBP_REGULATION_OF_SYNAPSE_STRUCTURE_OR_ACTIVITY	["SLC17A7","STX1B","KALRN","CFL1","DNM1","TUBA1A","DNM3","CLSTN1","NTRK2","ADGRL1","SRCIN1","PTN","UBE2V2","YWHAZ","LRRC4B","GPM6A","RHOA","ARHGAP44","FYN","CAMK1","ACTR2","SNCA","ITPKA","CTTNBP2","ARF6","GRIPAP1","PRNP","CDC42","VCP","DBNL","PDLIM5","CAPRIN1","OPA1","HOMER1","DNM1L","TUBB","PPT1","PAK3","CDK5","PPP1R9A"]	40	0.0787	1.4026	0.7139	0.8242	0	-1.1734	0.663	0.862
GOBP_NEUROGENESIS	["GNAO1","RGS14","CRMP1","PRPF19","CRK","PHGDH","MAPK8IP3","NAPA","PAFAH1B1","SHANK1","PTPN11","S1PR1","SNPH","PTN","STMN1","ARHGAP44","BSG","LGALS1","MAPK3","OLFM1","NCDN","ROGDI","STMN2","VAPA","CNR1","CNTN1","DPYSL3","LYPLA2","ACSL3","SH3GL2","ACSL4","CRTC1","SYT1","NPTN","DBNL","ITM2C","CAPRIN1","ARSB","FLOT1","NTRK3","PPT1","CAMSAP2","PAK3","PPP2R5B","PPP1R9A","SRC","PCP4","TWF1","NDEL1","SF…	179	0.034	1.2318	0.662	0.859	0.637	0.8976	0.515	0.9245
GOBP_CELL_MORPHOGENESIS_INVOLVED_IN_NEURON_DIFFERENTIATION	["CRMP1","NFASC","HSP90AB1","RAB11A","PAFAH1B1","SHANK1","TUBB2B","PTPN11","SLC9A3R1","SOD1","PTN","STMN1","DCLK1","RHOA","ARHGAP44","KIF5B","BSG","ALCAM","RAB21","LGI1","BRSK1","MAPK3","RAC1","OLFM1","MAPK1","ACTR2","BAIAP2","LYPLA2","GRB2","YWHAH","NPTN","PAK1","CDC42","DBNL","CAPRIN1","OPA1","PTK2","FLOT1","PAK3","CDK5","PPP1R9A","DPYSL5","DPYSL2","SRC","HSP90AA1","IST1","NDEL1","PPP3CA","KALR…	79	0	1.582	0.311	1.0846	0.748	0.8507	0.489	0.9451
GOBP_POSITIVE_REGULATION_OF_NEUROGENESIS	["IST1","RGS14","PRPF19","NDEL1","RAB11A","KALRN","NTRK2","NEFL","PTN","RHOA","GDI1","ZNF365","RUFY3","RAB21","ARHGDIA","PPP1CC","ACTR2","ITPKA","NPTN","PAK1","DBNL","CAPRIN1","OPA1","DNM1L","PAK3"]	25	0.1349	1.3188	0.0876	-1.3421	0	-1.2655	0.748	0.8274
GOBP_TAXIS	["CRKL","CALR","CRMP1","NFASC","CRK","PLGRKT","KALRN","NIBAN2","TUBB2B","PTPN11","S1PR1","DDT","APOA1","MIF","PTN","C1QBP","PPM1F","GSTP1","PPIB","CORO1A","HRAS","RHOA","PTK2B","KIF5B","BSG","ALCAM","GAP43","PPIA","LGI1","MAPK3","RAC1","FYN","MAPK1","TMSB4X","JAM3","TUBB3","LYPLA2","GRB2","NPTN","RALA","DNM1L","PTK2","NTRK3","CDK5","DPYSL5","DPYSL2","SRC"]	47	0.0477	1.428	0.3606	1.0889	0.6071	0.8579	0.591	0.8659
GOBP_NEURON_DIFFERENTIATION	["GNAO1","CRMP1","PRPF19","CRK","PHGDH","MAPK8IP3","NAPA","PAFAH1B1","SHANK1","PTPN11","S1PR1","SNPH","PTN","STMN1","ARHGAP44","BSG","LGALS1","MAPK3","OLFM1","NCDN","STMN2","VAPA","CNR1","CNTN1","DPYSL3","LYPLA2","ACSL3","SH3GL2","ACSL4","CRTC1","SYT1","NPTN","DBNL","ITM2C","CAPRIN1","ARSB","FLOT1","NTRK3","PPT1","CAMSAP2","PAK3","PPP2R5B","PPP1R9A","SRC","PCP4","TWF1","NDEL1","SF3A2","KALRN","SC…	166	0.01	1.3525	0.552	0.8734	0.581	0.8859	0.492	0.9243
GOBP_NEGATIVE_REGULATION_OF_CELL_PROJECTION_ORGANIZATION	["CRMP1","PPP3CA","STX1B","DNM3","RTN4RL2","FKBP4","THY1","RHOA","ARHGAP44","GDI1","ZNF365","BAG5","RUFY3","ARHGDIA","LGALS1","MT3","FYN","CAPZB","STMN2","CARM1","ARF6","DPYSL3","PRNP","YWHAH","ITM2C","CDK5"]	26	0.8461	0.686	0	-1.3509	0.3261	-1.0429	0.564	0.8962
GOBP_POSITIVE_REGULATION_OF_NERVOUS_SYSTEM_DEVELOPMENT	["RGS14","PRPF19","EIF4G2","RAB11A","UFL1","PRMT5","DAG1","EPHB2","PLXNA1","PTN","RHOA","RAB21","CTNNB1","PLXNA2","ACTR2","TWF2","CYFIP1","DBN1","FN1","MTOR","NPTN","PAK1","DBNL","LRP1","CAPRIN1","OPA1","PLXNB1","PAK3","IST1","NDEL1","CAMK2B","KALRN","STK11","MAPT","EPHA4","SLITRK1","EPHB3","CLSTN1","AGRN","NTRK2","NLGN3","NEFL","PTPRD","UBE2V2","LRRC4B","GDI1","ZNF365","RUFY3","SPEN","ARHGDIA","…	64	0.2743	1.2409	0	-1.5139	0	-1.4366	0	-1.013
GOBP_CELL_MORPHOGENESIS_INVOLVED_IN_DIFFERENTIATION	["CRKL","CRMP1","NFASC","HSP90AB1","CRK","RAB11A","PAFAH1B1","SHANK1","TUBB2B","PTPN11","ILK","SLC9A3R1","SOD1","PTN","C1QBP","STMN1","P4HB","DCLK1","RHOA","ARHGAP44","ACTN4","KIF5B","BSG","ALCAM","RAB21","LGI1","BRSK1","MAPK3","RAC1","OLFM1","MAPK1","ACTR2","BAIAP2","LYPLA2","GRB2","YWHAH","NPTN","PAK1","CDC42","DBNL","CAPRIN1","OPA1","PTK2","FLOT1","PAK3","CDK5","RILPL1","PPP1R9A","DPYSL5","DPY…	94	0.0456	1.3922	0.403	1.0076	0.711	0.843	0.597	0.8934
GOBP_REGULATION_OF_NERVOUS_SYSTEM_DEVELOPMENT	["IST1","RGS14","PRPF19","NDEL1","PPP3CA","RAB11A","KALRN","CLSTN1","NTRK2","NEFL","THY1","IDH2","PTN","UBE2V2","LRRC4B","RHOA","GDI1","ZNF365","RUFY3","RAB21","ARHGDIA","MT3","PPP1CC","ACTR2","ITPKA","PRUNE1","YWHAH","NPTN","PAK1","DBNL","CAPRIN1","OPA1","DNM1L","PAK3","CDK5"]	35	0.2857	1.2349	0	-1.4397	0.0579	-1.311	0.638	0.8279
GOBP_POSITIVE_REGULATION_OF_DEVELOPMENTAL_PROCESS	["RGS14","PRPF19","CRK","SHANK1","ILK","PTN","C1QBP","NUDT21","PNP","P4HB","PDCD6","OLFM1","COL1A1","CAPN2","CRTC1","SYT1","NPTN","DBNL","CAPRIN1","FLOT1","PAK3","PPP1R9A","SDCBP","SRC","PCP4","NDEL1","KALRN","DLG4","HTR2A","JAK2","SOD2","FGG","PRMT1","GDI1","PTK2B","FKBP1B","ARHGDIA","ITPKA","CARM1","CSNK1D","EHD1","DNM1L","CRKL","HNRNPU","HSPA1B","FIS1","HSP90AB1","S100A1","RAB11A","DDAH1","ATP…	97	0.2887	1.1062	0.2253	-1.0813	0	-1.2296	0.67	0.8252
GOCC_GABA_ERGIC_SYNAPSE	["SLC32A1","SLC6A11","SLITRK1","GABBR1","CLSTN1","PHB2","CDH13","DAG1","NLGN3","C1QBP","PHB","ATP2B1","ATP2B3","GAP43","ATP2B2","PCLO","SV2A","CNR1","CALB1","RPS27","GUCY1A1","NPTN","GABRB1","CSPG5","GABRB2","GABRG2","BSN","SLC6A17","FLOT1","ABHD6","SEPTIN11"]	31	0.4928	0.9417	0.1272	1.3716	0.0195	1.5389	0.0429	1.535
GOBP_REGULATION_OF_POSTSYNAPSE_ORGANIZATION	["KALRN","FYN","CFL1","ACTR2","DNM3","ITPKA","PRNP","SRCIN1","DBNL","PDLIM5","LRRC4B","CAPRIN1","OPA1","HOMER1","DNM1L","PAK3","CDK5","PPP1R9A","ARHGAP44"]	19	0.0686	1.4792	0.2629	1.1993	0.0267	-1.3414	0.767	0.8033
GOBP_REGULATION_OF_CELL_MORPHOGENESIS	["CRKL","CALR","CRK","RHOB","KALRN","CFL1","DLG4","WDR1","ILK","APOA1","SLC9A3R1","ALDOA","PALM","FGB","PTN","C1QBP","FGG","P4HB","ERMN","CORO1A","RHOA","ACTN4","PTK2B","PLAA","RAB21","RAC1","FYN","CAPZB","ACTR2","ITPKA","BAIAP2","SYT1","CDC42","DBNL","CDC42EP1","CAPRIN1","OPA1","DNM1L","PTK2","PAK3","SRC"]	41	0.4939	0.9842	0.0377	-1.2528	0.8475	-0.8077	0.6394	0.81
GOBP_NEURON_DEVELOPMENT	["GNAO1","CRMP1","CRK","PHGDH","MAPK8IP3","PAFAH1B1","SHANK1","PTPN11","PTN","STMN1","ARHGAP44","BSG","LGALS1","MAPK3","OLFM1","NCDN","STMN2","VAPA","CNR1","CNTN1","DPYSL3","LYPLA2","SH3GL2","ACSL4","CRTC1","SYT1","NPTN","DBNL","ITM2C","CAPRIN1","ARSB","FLOT1","NTRK3","PPT1","CAMSAP2","PAK3","PPP2R5B","PPP1R9A","SRC","TWF1","NDEL1","SF3A2","KALRN","SCARB2","DLG4","DNM3","JAK2","PAK2","SRCIN1","FA…	149	0.01	1.4952	0.461	0.9795	0.55	0.8953	0.459	0.9251
GOBP_REGULATION_OF_NEURON_PROJECTION_DEVELOPMENT	["CRKL","CRMP1","CRK","STX1B","RAB11A","RTN4RL2","FKBP4","PTN","HSPA5","RHOA","CAMK2G","ARHGAP44","RAB21","LGALS1","BRSK1","ACTR2","STMN2","CNR1","CNTN1","DPYSL3","YWHAH","CRTC1","NPTN","PAK1","DBNL","ITM2C","CAPRIN1","ARSB","OPA1","NTRK3","CAMSAP2","MARK1","PAK3","PPP2R5B","CDK5","PPP1R9A","IST1","TWF1","NDEL1","PPP3CA","SF3A2","KALRN","SCARB2","CFL1","DNM3","NTRK2","PAK2","NEFL","SRCIN1","THY1"…	68	0.0347	1.453	0.838	0.7443	0.2222	-1.0204	0.559	0.8737
GOCC_DISTAL_AXON	["SLC32A1","CRMP1","HSP90AB1","MAPK8IP3","PTPRN2","EXOC3","FKBP4","TH","GPM6A","CPLX1","KCNA1","KIF5B","EXOC8","BRSK1","CPLX2","PPP1R9B","OLFM1","ARPC5","STMN2","YWHAE","CNR1","DPYSL3","CALB1","CDK5","PPP1R9A","TMOD2","HSP90AA1","NDEL1","KCNA2","EXOC7","PRRT2","NTRK2","TPRG1L","ADGRL1","GOT1","NEFL","THY1","CCK","PTBP2","CALB2","PTK2B","GAP43","RUFY3","GRIN1","CTTN","PRKCG","SNCA","ALS2","TUBB3",…	53	0	1.625	0.1482	1.2888	0.5745	0.9053	0.315	1.0199
GOBP_NEURON_PROJECTION_GUIDANCE	["KIF5B","BSG","ALCAM","GAP43","CRMP1","NFASC","LGI1","MAPK3","RAC1","KALRN","FYN","NIBAN2","MAPK1","TUBB2B","PTPN11","TUBB3","LYPLA2","GRB2","NPTN","PTK2","CDK5","DPYSL5","DPYSL2","SRC"]	24	0.0129	1.6378	0.4609	0.9391	0.7929	0.7524	0.556	0.8559
GOBP_POSITIVE_REGULATION_OF_NEURON_PROJECTION_DEVELOPMENT	["MAGI2","DAB2IP","NDRG4","ABL2","PTN","RAPGEF1","HSPA5","ACTR2","STMN2","TWF2","CNR1","CNTN1","CYFIP1","DBN1","DPYSL3","MARK2","MTOR","CRTC1","NPTN","GRN","NCKIPSD","DBNL","LRP1","CAPRIN1","ARSB","OPA1","ATP1B2","NTRK3","PAK3","PPP2R5B","PPP1R9A","TMEM30A","CAMK1D","KIDINS220","LRRC7","TWF1","SCN1B","NDEL1","CAMK2B","SF3A2","AP2A1","KALRN","SCARB2","RAPGEF2","NTRK2","UBE2V2","PTK2B","FKBP1B","FY…	55	0.0176	1.4239	0.2821	-1.0835	0.0796	-1.3754	0	-1.1104
GOBP_POSITIVE_REGULATION_OF_CELL_PROJECTION_ORGANIZATION	["RAB11A","PALM","PTN","GPM6A","HSPA5","RHOA","RAB21","RAC1","ACTR2","STMN2","CNR1","CNTN1","DPYSL3","CRTC1","NPTN","PAK1","CDC42","DBNL","CDC42EP1","CAPRIN1","ARSB","OPA1","RAB8B","NTRK3","PAK3","PPP2R5B","PPP1R9A","SRC","IST1","TWF1","DYNLL1","NDEL1","SF3A2","KALRN","SCARB2","DLG4","HDAC4","DNM3","NTRK2","NEFL","UBE2V2","HRAS","GDI1","PTK2B","FKBP1B","RUFY3","ARHGDIA","FYN","CAMK1","ITPKA","NME…	53	0.0498	1.5236	0	-1.3293	0	-1.2615	0.622	0.8831
Neuronal extension growth
Node Name	Genes	gs_size	pvalue PV vs PM	NES PV vs PM	pvalue SV vs PM	NES SV vs PM	pvalue SV vs PV	NES SV vs PV	pvalue SV vs SM	NES SV vs SM
GOBP_AXON_EXTENSION	["ALCAM","HSP90AA1","RUFY3","RAB21","HSP90AB1","NDEL1","CTTN","RAB11A","MT3","OLFM1","PAK1","DBNL","DCLK1","CDK5","DPYSL2","GDI1"]	16	0.2067	1.1599	0.4678	-1.0561	0	-1.3166	0.196	1.1076
GOBP_CELL_GROWTH	["SPAG9","CCAR2","FLCN","PLXNA1","PHB","RASAL1","FXN","CTNNB1","TNR","OLFM1","SLC9A6","TWF2","DACT3","SYT2","NEDD4L","DBN1","FN1","SYT17","CPNE5","SH3GL2","MTOR","SYT1","GSK3B","SYT3","CPNE6","DBNL","PPP2CA","LRP1","RTN4","LAMTOR1","EPB41L3","PPT1","DDX3X","SDCBP","PIN1","H3-3B","NDEL1","STK11","MAPT","DNM2","ATAD3A","H1-5","SPHK2","GDI1","PTK2B","APP","LAMB2","NDUFA13","CTTN","USP9X","DIP2B","AP…	120	0	1.6312	0.4226	1.0871	0.2479	-1.0668	0.049	1.2335
GOBP_REGULATION_OF_GROWTH	["CRKL","HSPA1B","RAB11A","SOD1","PHB","PAK5","CAMK2D","RAB21","LGI1","PPP1R9B","OLFM1","MAPK1","CSNK2A1","ARMC10","HDGFL2","SYT1","PAK1","CDC42","DBNL","G6PD","PPP2CA","LAMTOR1","PPT1","CDK5","SDCBP","DPYSL2","GJA1","IST1","MTPN","NDEL1","RACK1","NUBP1","SLC9A1","EBAG9","CLSTN1","ATAD3A","PAK2","PPM1F","ENO1","PPIB","H1-5","GDI1","RBBP7","PTK2B","RUVBL1","PLAA","GAP43","RUFY3","ATRN","CTTN","DDX…	54	0.0117	1.6208	0.5193	0.9103	0.6971	-0.8864	0.447	0.9178
GOBP_DEVELOPMENTAL_GROWTH	["GJA1","HSP90AA1","EIF4H","IST1","MTPN","PRPF19","HSP90AB1","NDEL1","PPP3CA","RAB11A","SHANK1","COPS2","PTPN11","S1PR1","CD9","SOD1","PTN","PPIB","DCLK1","FKBP8","GDI1","TRIM28","PLAA","ALCAM","GAP43","IMPACT","RUFY3","RAB21","WASF1","ATRN","CPQ","CTTN","DDX39B","MT3","OLFM1","SMAD2","MAPK1","SH3GL2","SYT1","PAK1","PKM","PRKAR1A","DBNL","PDLIM5","G6PD","CDK5","DPYSL2","CPNE1"]	48	0.0349	1.597	0.4936	0.923	0.7556	0.7987	0.339	0.9931
GOBP_GROWTH	["CRKL","HSPA1B","PRPF19","HSP90AB1","RAB11A","SHANK1","PTPN11","S1PR1","CD9","SOD1","PTN","PHB","PAK5","DCLK1","FKBP8","CAMK2D","TRIM28","ALCAM","IMPACT","RAB21","LGI1","WASF1","PPP1R9B","OLFM1","SMAD2","MAPK1","CSNK2A1","ARMC10","HDGFL2","SH3GL2","SYT1","PAK1","CDC42","PRKAR1A","DBNL","G6PD","PPP2CA","LAMTOR1","PPT1","CDK5","SDCBP","DPYSL2","CPNE1","SRC","GJA1","HSP90AA1","EIF4H","IST1","MTPN",…	79	0	1.6815	0.5362	0.9617	0.4677	-0.9693	0.333	0.9834
GOBP_DEVELOPMENTAL_CELL_GROWTH	["HSP90AB1","EIF4G2","RAB11A","RIMS2","SPAG9","PLXNA1","MAP2","DCLK1","RASAL1","ALCAM","IMPACT","CTNNB1","RAB21","TNR","WASF1","OLFM1","MAP2K4","SLC9A6","TWF2","VCL","SYT2","CYFIP1","NEDD4L","DBN1","FN1","SYT17","CPNE5","MTOR","SH3GL2","GSK3B","SYT1","PAK1","SYT3","CPNE6","DBNL","G6PD","LRP1","GSK3A","NRCAM","RTN4","CDK5","DPYSL2","CPNE1","PIN1","HSP90AA1","IST1","NDEL1","STK11","MAPT","DNM2","NL…	72	0.0982	1.4282	0.332	1.1537	0.129	-1.1965	0	1.3177
Sodium pottasium transport
Node Name	Genes	gs_size	pvalue PV vs PM	NES PV vs PM	pvalue SV vs PM	NES SV vs PM	pvalue SV vs PV	NES SV vs PV	pvalue SV vs SM	NES SV vs SM
GOBP_REGULATION_OF_SODIUM_ION_TRANSMEMBRANE_TRANSPORT	["DMD","SCN1B","SCN3B","SLC9A1","DNM2","SLC9A3R1","ATP1B1","GLRX","ATP1A2","NOS1","WNK2","CAMK2D","FXYD1","FXYD7","ACTN4","KIF5B","CHP1","STK39","DLG1","GPD1L","NEDD4","SCN2B","ATP1B3","NEDD4L","YWHAH","UTRN","PRKCE","ATP1B2","ATP2B4","FGF12"]	30	0.5524	0.9207	0	1.6337	0.0995	1.3626	0	1.5417
GOBP_POTASSIUM_ION_TRANSPORT	["SLC12A5","ITGB1","KCNJ10","ATP1A2","CAV1","SLC1A3","WNK2","FXYD1","KCNA1","KIF5B","SLC24A2","STK39","NEDD4","ATP1A3","ATP1B3","PTEN","YWHAE","SLC9A6","WWP2","NEDD4L","ACTN2","ATP1B2","KCNIP3","KCNA2","SLC9A1","DNM2","HTR2A","ATP1B1","NSF","ATP1A1","NOS1","HCN4","PTK2B","CHP1","DLG1","HCN2","KCNA6","CCDC51","KCNMA1","KCNQ2","KCNQ3","KCNAB2","FHL1","CAB39","ANK2","ABCB8","DPP6","VAMP2","SLC12A2",…	50	0.8757	-0.7568	0.0912	1.4727	0.258	1.277	0.0202	1.4402
GOBP_REGULATION_OF_SODIUM_ION_TRANSMEMBRANE_TRANSPORTER_ACTIVITY	["DMD","SCN1B","SCN3B","SLC9A1","DNM2","SLC9A3R1","ATP1B1","GLRX","ATP1A2","WNK2","FXYD1","CAMK2D","FXYD7","ACTN4","KIF5B","CHP1","STK39","GPD1L","NEDD4","SCN2B","NEDD4L","YWHAH","UTRN","PRKCE","FGF12"]	25							0	1.6027
GOBP_POSITIVE_REGULATION_OF_SODIUM_ION_TRANSPORT	["KIF5B","CHP1","DMD","SCN1B","SCN3B","GPD1L","SLC9A1","ATP1B3","DNM2","CNTN1","ATP1B1","GLRX","ATP1B2","AHCYL1","NOS1","WNK2","FXYD1","FGF12","ACTN4"]	19							0.024	1.6878
GOBP_REGULATION_OF_SODIUM_ION_TRANSPORT	["KIF5B","CHP1","SCN3B","SLC9A1","SCN2B","ATP1B3","CNTN1","SLC9A3R1","ATP1B1","YWHAH","GLRX","ATP1A2","ATP1A1","ATP2B4","AHCYL1","CAMK2D","FXYD7","ACTN4"]	18	0.5025	0.9827	0.0154	1.5655	0.0717	1.4069	0.2701	1.2202
GOBP_SODIUM_ION_TRANSMEMBRANE_TRANSPORT	["DMD","SLC17A7","SLC6A7","SLC6A11","SLC8A2","SLC9A3R1","GLRX","ATP1A2","SLC8A1","SLC4A10","SLC3A2","SLC6A1","WNK2","CAMK2D","FXYD1","FXYD7","ACTN4","KIF5B","SLC24A2","STK39","GPD1L","NEDD4","ATP1A3","SCN2B","ATP1B3","CACNA1G","SLC9A6","NEDD4L","YWHAH","UTRN","PRKCE","ATP1B2","SCN1B","SCN3B","SLC9A1","DNM2","ATP1B1","ATP1A1","NOS1","SCN2A","HCN4","CHP1","DLG1","SHROOM2","HCN2","SLC4A7","SLC6A17",…	51	0.547	0.9167	0.0152	1.578	0.0299	1.4326	0.039	1.4415
Synaptic vesicle exocytosis
Node Name	Genes	gs_size	pvalue PV vs PM	NES PV vs PM	pvalue SV vs PM	NES SV vs PM	pvalue SV vs PV	NES SV vs PV	pvalue SV vs SM	NES SV vs SM
GOBP_REGULATION_OF_SYNAPTIC_VESICLE_EXOCYTOSIS	["RAP1B","RIMS2","HTR2A","STXBP5","FMR1","ATP2A2","APBA1","PREPL","PRKCG","CNR1","NCS1","SYN1","GSK3B","SYT1","PPFIA2","RAB3A","CSPG5","RAB3GAP1","DNM1L","PRKCB","SEPTIN5","VPS18","STXBP5L","GIPC1","CDK5","CALM1"]	26							0.0338	1.5565
GOBP_POSITIVE_REGULATION_OF_REGULATED_SECRETORY_PATHWAY	["VAMP7","STX1A","CACNA1G","CNR1","RAB3D","SCAMP5","SYT1","RAB3A","STXBP1","DNM1L","LAMP1","SYT7","CDK5","SPHK2","SNX4"]	15							0.0219	1.6968
GOBP_SYNAPTIC_VESICLE_EXOCYTOSIS	["NAPB","STX1B","NAPA","CADPS","STX1A","CADPS2","RIMS2","SNPH","ATP2A2","CPLX1","APBA1","CPLX2","CNR1","SYT2","PIP5K1C","GSK3B","SYT1","CSPG5","RAB3GAP1","PRKCB","SEPTIN5","VPS18","SYT7","CDK5","RAP1B","TRIM9","DNAJC5","PRRT2","HTR2A","STXBP5","STXBP1","FMR1","SNAP29","PREPL","PCLO","PRKCG","SNCA","SV2A","NCS1","SYN1","DOC2A","PPFIA2","RAB3A","VAMP2","DNM1L","STXBP5L","GIPC1","CALM1","SYNJ1","SYT…	50	0.7416	0.7652	0.0792	1.4023	0.0973	1.3281	0.0474	1.4675
GOBP_EXOCYTIC_PROCESS	["VAMP3","RAB10","EXOC6B","NAPB","STX1B","NAPA","RAB3C","STX1A","RAB3D","PRRT2","SNPH","SCFD1","STXBP5","STXBP1","VTI1B","CPLX1","SNAP29","VPS45","VAMP7","VPS33B","DMTN","EXOC4","CPLX2","RAB3B","SNCA","SV2A","YKT6","CFTR","SYT1","RAB3A","RAB8B","SEPTIN5","VPS18","SNX4","SYNJ1"]	35	0.4453	-1.0178	0.119	1.2738	0.1152	1.4099	0	1.593
GOBP_SYNAPTIC_VESICLE_TRANSPORT	["KIF5B","KIF5C","DNM1","DNM2","DNM3","RAB3A","LIN7A","AP3B2","PICALM","AP3S2","AP3S1","MAP2","AP3D1","CDK5","SNAP91","SYNJ1"]	16							0.041	1.4398
GOBP_REGULATION_OF_REGULATED_SECRETORY_PATHWAY	["GNAI2","RAP1B","TRIM9","STX1A","RIMS2","RAB3D","HTR2A","SCAMP5","STXBP5","STXBP1","FMR1","ATP2A2","SPHK2","APBA1","VAMP7","PREPL","PRKCG","CACNA1G","CNR1","SYT2","SYT17","NCS1","SYN1","DOC2A","GSK3B","SYT1","PPFIA2","RAB3A","SYT3","CSPG5","RAB3GAP1","DNM1L","PRKCB","PDPK1","SEPTIN5","VPS18","STXBP5L","GIPC1","LAMP1","SYT7","CDK5","CALM1","SNX4","SYT12"]	44	0.4519	1.0309	0.0578	1.3671	0.46	1.0663	0	1.6862
Vesicle fusion
Node Name	Genes	gs_size	pvalue PV vs PM	NES PV vs PM	pvalue SV vs PM	NES SV vs PM	pvalue SV vs PV	NES SV vs PV	pvalue SV vs SM	NES SV vs SM
GOCC_ENDOCYTIC_VESICLE_MEMBRANE	["CALR","VAMP3","RAB10","SEC22B","AP2M1","ATP6V0A1","AP2S1","CLTC","CAMK2B","AP2A1","AP2A2","AP2B1","SCARB2","DLG4","DNM2","CD9","RAPGEF1","RAB7A","PICALM","CAV1","RPS27A","CORO1A","CAMK2D","CACNG3","CAMK2G","CACNG2","RAB31","WASL","GRIA2","VAMP7","GRIA3","RAB9B","CACNG8","RAB22A","RAB23","APOE","SH3GL2","ANXA3","LRP1","EPN2","RAB8B","RAB39A","OCRL","ATP6V0D1","LAMP1","SYT7","ATP6V0C","RAB11B"]	48	0.3441	1.1719	0.0729	1.4392	0.2767	1.1787	0.044	1.4234
GOBP_ORGANELLE_MEMBRANE_FUSION	["CALR","PIP4K2B","VAMP3","SEC22B","GNAI3","STX1B","TRIM9","STX1A","PRRT2","STXBP1","RAB7A","VCPIP1","CORO1A","ANXA2","CPLX1","KIF5B","USO1","CHP1","VAMP7","STX7","CPLX2","SNCA","SYT1","STX6","RAB3A","RAB8B","VAMP2","SYT7","VAMP1"]	29	0.3134	-1.0938	0.7503	0.6705	0.0313	1.5537	0.251	1.0841
GOBP_MEMBRANE_FUSION	["NAPG","STX1B","NAPA","VAMP4","STX1A","CD9","RAB7A","CPLX1","KIF5B","STX7","EEA1","CPLX2","VAPA","YKT6","SYT1","OPA1","RAB8B","SEPTIN8","RAB39A","STXBP6","VPS18","SYT7","CALR","PIP4K2B","VAMP3","STX12","SEC22B","GNAI3","ANXA7","TRIM9","DNM1","DNM2","DNM3","PRRT2","NSF","STXBP1","VTI1B","NSFL1C","RABIF","VCPIP1","STX16","CORO1A","ANXA2","USO1","SNAP29","CHP1","PPIA","VAMP7","VPS33B","ANKFY1","SNC…	59	0.25	-1.1308	0.3712	1.0855	0.0213	1.7144	0	1.4554
GOBP_ORGANELLE_FUSION	["CALR","FIS1","PIP4K2B","VAMP3","SEC22B","ENO2","GNAI3","STX1B","TRIM9","STX1A","PRRT2","STXBP1","RAB7A","ENO1","VCPIP1","CORO1A","VAT1","ANXA2","CPLX1","KIF5B","USO1","CHP1","VAMP7","STX7","CPLX2","SNCA","SYT1","STX6","RAB3A","STOML2","OPA1","RAB8B","VAMP2","DNM1L","SYT7","VAMP1"]	36	0.0789	-1.1604	0.8363	0.6363	0.0288	1.5788	0.271	1.0429
GOCC_PHAGOCYTIC_VESICLE	["KIF5B","CALR","VAMP3","VAMP7","SEC22B","RAB11A","ANXA3","STX6","ZDHHC5","CDC42","STXBP1","RAB7A","RAB8B","CORO1A","LAMP1","SYT7","ATP6V0C","RAB11B"]	18	0.8354	0.7417	0.076	1.441	0.0488	1.5572	0.1133	1.3506
GOMF_SYNTAXIN_BINDING	["VAMP3","VAMP7","SEC22B","STX7","TMED10","RAB4A","RAB11A","NAPA","CPLX2","TMED9","PRRT2","SNPH","SCFD1","VPS52","SYT1","STX6","STXBP5","STXBP1","VAMP2","SYT7","SYT12","CPLX1","VAMP1"]	23	0.1159	-1.3756	0.6519	-0.8709	0.0294	1.4866	0.3391	1.0625
Clathrin coating
Node Name	Genes	gs_size	pvalue PV vs PM	NES PV vs PM	pvalue SV vs PM	NES SV vs PM	pvalue SV vs PV	NES SV vs PV	pvalue SV vs SM	NES SV vs SM
GOCC_CLATHRIN_COATED_VESICLE	["SLC32A1","M6PR","SLC17A7","EPN1","DENND1A","VAMP4","AP1B1","MYO6","CD9","AP3B2","CLTB","IGF2R","CLTA","SYT2","AAK1","SH3GL2","SYT1","TFRC","EPN3","CPNE6","CLINT1","RAB35","DBNL","CLVS2","LRP1","CLVS1","EPN2","RAB8B","VPS18","SNAP91","TF","AP1S1","VAMP3","AP2M1","AP2S1","CLTC","AP2A1","AP2A2","AP2B1","SCARB2","SCYL2","BCAP31","DNM2","DNAJC5","SCAMP1","NCALD","RAB14","GAD2","PICALM","RAB27B","AP1…	66	0.2497	1.1917	0.0155	1.671	0.2665	1.2146	0.0355	1.4169
GOCC_COATED_VESICLE_MEMBRANE	["SLC32A1","M6PR","VAMP3","CD59","SEC22B","AP2M1","SLC17A7","AP2S1","AP2B1","SCARB2","SAR1B","DNAJC5","ARCN1","SEC13","NCALD","CD9","GAD2","AP1M1","CLTB","USO1","NRGN","VAMP7","TMED10","PDCD6","SH3GL2","SYT1","EPN3","RAB3A","RAB35","DBNL","NECAP1","PEF1","VAMP2","COPB1","TF"]	35	0.2775	1.1498	0.0256	1.6004	0.3076	1.1581	0.247	1.1167
GOCC_COATED_VESICLE	["SLC32A1","M6PR","VAMP3","CD59","SEC22B","AP2M1","SLC17A7","AP2S1","AP2B1","SCARB2","SAR1B","DNAJC5","ARCN1","SEC13","NCALD","CD9","GAD2","RAB27B","AP1M1","CLTB","SORT1","USO1","NRGN","VAMP7","VPS33B","TMED10","PDCD6","TMED9","ACTR1A","SH3GL2","SYT1","STX6","EPN3","RAB3A","RAB35","DBNL","CLVS2","NECAP1","PEF1","RAB8B","VAMP2","COPB1","HSPD1","TF"]	44	0.2272	1.1909	0.0287	1.5742	0.3405	1.1047	0.274	1.0951
GOCC_CLATHRIN_COATED_VESICLE_MEMBRANE	["AP1S1","SLC32A1","M6PR","VAMP3","AP2M1","SLC17A7","AP2S1","CLTC","EPN1","DENND1A","AP2A1","AP2A2","AP2B1","SCARB2","VAMP4","AP1B1","DNAJC5","MYO6","NCALD","CD9","GAD2","AP3B2","PICALM","AP1M1","CLTB","NRGN","VAMP7","HIP1R","IGF2R","APOE","CLTA","SYT2","SH3GL2","CFTR","SYT1","TFRC","EPN3","RAB3A","CLINT1","RAB35","DBNL","NECAP1","EPN2","VAMP2","TF"]	45	0.3666	1.0086	0	1.7068	0.1139	1.3769	0.016	1.5774
CNS processes
Node Name	Genes	gs_size	pvalue PV vs PM	NES PV vs PM	pvalue SV vs PM	NES SV vs PM	pvalue SV vs PV	NES SV vs PV	pvalue SV vs SM	NES SV vs SM
GOBP_SENSORY_PERCEPTION_OF_PAIN	["CACNB3","KCNA2","SCN3B","MAPK3","LXN","FYN","SLC9A1","MAPK1","TAC1","CNR1","HTR2A","MGLL","CCK","FABP5","CDK5","KCNA1"]	16	0.2192	1.2724	0.4868	1.0006	0.0343	-1.2719	0.5644	-0.9326
GOBP_COGNITION	["TMOD2","RGS14","PAFAH1B1","KALRN","SHANK1","TAC1","DLG4","HTR2A","NTRK2","TH","VDAC1","CCK","PTN","ATP1A2","EIF4A3","PAK5","SLC6A1","CAMK4","SLC24A2","NRGN","GRIN1","BRSK1","PRKAR2B","PPP1R9B","FYN","MAPK1","ACTR2","PRKCG","CNR1","PRNP","CALB1","CRTC1","PPP1R1B","NPTN","PDE1B","S100B","CDK5","KRAS"]	38	0.0359	1.5153	0.0394	1.4187	0.3404	1.0788	0.144	1.2441
GOBP_NERVOUS_SYSTEM_PROCESS	["CNTNAP1","RGS14","NFASC","STX1B","MPP2","PAFAH1B1","SHANK1","SH3GL1","STX1A","S1PR1","SLC9A3R1","HOMER2","GNB1","SOD1","BEGAIN","TH","CRYZ","PTN","ATP1A2","EIF4A3","PAK5","CCDC50","EML2","TIMM10","SLC6A1","TIMM9","CACNG3","TIMM8B","CACNG2","KCNA1","OAT","MBP","SLC24A2","ATP2B2","RABGGTA","CACNB3","BRSK1","PRKAR2B","MAPK3","PGAP1","PPP1R9B","MAPK1","ACTR2","COL1A1","CNR1","CALB1","MGLL","CRTC1",…	94	0.0298	1.4497	0.0424	1.3569	0.6756	0.8329	0.611	0.8672
GOBP_REGULATION_OF_POSTSYNAPTIC_MEMBRANE_POTENTIAL	["PTK2B","GRIN1","CACNB3","PPP3CA","STX1B","MPP2","SHANK1","SH3GL1","DLG4","STX1A","GABRA1","GABRB1","GABRB2","EIF4A3","CDK5","PPP1R9A","KCNA1"]	17	0.2191	1.1311	0	-1.1291	0.5969	-0.9645	0.2424	-0.9975
Regulation of calcium
Node Name	Genes	gs_size	pvalue PV vs PM	NES PV vs PM	pvalue SV vs PM	NES SV vs PM	pvalue SV vs PV	NES SV vs PV	pvalue SV vs SM	NES SV vs SM
GOBP_REGULATION_OF_CYTOSOLIC_CALCIUM_ION_CONCENTRATION	["GJA1","FIS1","TAC1","DLG4","S1PR1","KNG1","HTR2A","JAK2","GNB1","GOT1","THY1","ATP1A2","ERO1A","CALB2","CORO1A","ATP2B1","CAMK2D","PTK2B","FKBP1A","FKBP1B","SLC24A2","ATP2B2","PDE4D","GRIN1","CACNB3","FYN","LETM1","SNCA","YWHAE","CNR1","NCS1","PRNP","CALB1","NPTN","PDPK1","GNA13","ATP2B4","CDK5","CALM1"]	39	0	1.4934	0.1601	1.3211	0.3466	1.1105	0.5027	0.9088
GOBP_REGULATION_OF_TRANSPORTER_ACTIVITY	["GJA1","HPCA","SCN3B","SLC9A1","SHANK1","DLG4","PHB2","SLC9A3R1","ATP1B1","NEFL","PPIF","GLRX","ATP1A2","CAMK2D","CACNG3","FXYD7","CACNG2","KCNA1","ACTN4","PTK2B","FKBP1A","KIF5B","FKBP1B","HSPA2","CHP1","PDE4D","GRIN1","CACNB3","APOA2","SCN2B","ATP1B3","TMSB4X","CACNB4","SNCA","YWHAE","PRNP","YWHAH","EHD3","VAMP2","HOMER1","PARK7","AHCYL1","CDK5","CALM1"]	44	0.0577	1.4457	0.0308	1.5083	0.5385	0.9539	0.1868	1.1696
GOBP_REGULATION_OF_SIGNALING_RECEPTOR_ACTIVITY	["PTK2B","CNRIP1","PDE4D","GRIN1","LRPAP1","SHANK1","DLG4","JAK2","NEFL","BEGAIN","TSG101","HOMER1","PPP2R5B","CDK5","CACNG3","CACNG2","SRC"]	17	0	1.6304	0.8212	0.6708	0.5685	-0.9637	0.7295	0.7218
GOBP_INORGANIC_ION_TRANSMEMBRANE_TRANSPORT	["SLC17A7","SLC6A11","PHB2","PHB","ERO1A","CACNG3","CACNG2","FKBP1A","MT-ND4","SLC24A2","HSPA2","PDE4D","SLC39A6","ATP1A3","ATP1B3","CACNB4","MT-ND5","CYB5A","HPCA","SLC30A3","HTR2A","TMEM163","VDAC1","ANXA2","TTYH1","PTK2B","FKBP1B","GRIN1","FYN","SNCA","NCS1","PRNP","SLC4A7","GABRA1","GABRB1","GABRB2","EHD3","SLC6A17","ATP6V1F","ATP6V1C1","ATP5PD","ATP5MG","MT-ATP8","ATP5F1E","ATP5PB","ATP5ME",…	102	0.5953	0.8242	0.0127	1.4573	0.027	1.422	0.238	1.0934
GOBP_NEGATIVE_REGULATION_OF_ION_TRANSPORT	["YWHAQ","GNAO1","FIS1","PEA15","PPP3CA","KALRN","PTPN11","PRKG2","HTR2A","SLC9A3R1","VDAC1","PPIF","IDH2","UFM1","ATP1A2","PPM1F","CAMK2D","GDI1","PTK2B","FKBP1B","CHP1","CACNB3","APOA2","PKIA","SNCA","YWHAE","CNR1","LYPLA1","PFKL","FABP5","PARK7","MAOB","VSNL1","CDK5","ERP29","CALM1"]	36	0	1.6623	0.5221	0.9256	0.3289	-0.9713	0.461	0.9081
GOCC_VOLTAGE_GATED_CALCIUM_CHANNEL_COMPLEX	["FKBP1A","HSPA2","PDE4B","PDE4D","CACNA2D3","CACNB3","CACNG8","CACNA1A","CACNA1C","CACNA1E","CACNA2D1","CACNB4","CACNA1G","CACNA2D2","NOS1","CACNG3","CACNG2"]	17							0	-1.1588
GOMF_CALCIUM_ION_TRANSMEMBRANE_TRANSPORTER_ACTIVITY	["FKBP1B","SLC24A2","ATP2B2","GRIN1","CACNB3","CACNB4","LETM1","CNR1","NCS1","ATP2A2","GPM6A","ATP2B4","ATP2B1","CDK5","CACNG3","ANXA2","CACNG2"]	17	0.0067	1.5155	0.4141	1.0242	0.6799	-0.8466	0.8277	0.6962
GOBP_REGULATION_OF_CATION_CHANNEL_ACTIVITY	["PTK2B","FKBP1A","KIF5B","FKBP1B","PDE4D","GRIN1","HPCA","CACNB3","SHANK1","DLG4","TMSB4X","CACNB4","NEFL","EHD3","VAMP2","HOMER1","CDK5","CALM1","CAMK2D","CACNG3","CACNG2","KCNA1"]	22	0.047	1.4133	0.1992	1.2591	0.6404	0.9226	0.311	1.0513
KEGG_CALCIUM_SIGNALING_PATHWAY	["PTK2B","PPID","ATP2B2","CHP1","PRKACB","GRIN1","PPP3CA","SLC25A5","PRKCG","ITPKA","HTR2A","VDAC1","VDAC2","ATP2A2","PDE1B","ATP2B4","ATP2B1","CALM1","CAMK2D","CAMK4","CAMK2G"]	21	0	1.8509	0.4847	0.9456	0.7793	0.7296	0.3782	-1.045
GOBP_MEMBRANE_DEPOLARIZATION	["CACNB3","ATP5IF1","SCN3B","RACK1","SCN2B","CACNB4","YWHAH","GOT1","CCK","ATP1A2","PARK7","CAMK2D","GCLM","CACNG2","SRC"]	15	0.0213	1.5366	0.3846	1.041	0.4105	-1.1129	0.4402	0.9138
Synaptic vesicle membrane
Node Name	Genes	gs_size	pvalue PV vs PM	NES PV vs PM	pvalue SV vs PM	NES SV vs PM	pvalue SV vs PV	NES SV vs PV	pvalue SV vs SM	NES SV vs SM
GOCC_INTRINSIC_COMPONENT_OF_SYNAPTIC_VESICLE_MEMBRANE	["SLC32A1","VAMP3","VAMP7","SLC17A7","RAB4A","PTPRN2","RAB3C","RAB3B","STX1A","SV2A","SLC30A3","DNAJC5","SYN1","TMEM163","SYT1","STX6","RAB3A","RAB35","SLC6A17","RAB27B","SYNGR1","LAMP1","RAB11B","VAMP1"]	24	0.4127	-1.0284	0	1.5704	0.0379	1.6218	0.125	1.2082
GOCC_INTEGRAL_COMPONENT_OF_SYNAPTIC_VESICLE_MEMBRANE	["SLC32A1","VAMP3","VAMP7","SLC17A7","PTPRN2","STX1A","SV2A","SLC30A3","TMEM163","SYT1","STX6","SLC6A17","SYNGR1","LAMP1","VAMP1"]	15	0.3051	-1.068	0.4818	0.9269	0.0325	1.4531	0.2029	1.1598
GOCC_INTRINSIC_COMPONENT_OF_ORGANELLE_MEMBRANE	["CALR","SLC32A1","FIS1","VAMP3","EMC8","SLC17A7","SFXN5","RAB4A","MPC2","PTPRN2","RAB3C","MPC1","STX1A","SLC30A3","DNAJC5","CLSTN1","CANX","TMEM163","RTN1","RHOT2","RER1","RAB27B","HSPA5","FKBP8","CPT1C","VAMP7","RAB3B","SV2A","CNR1","SYN1","SYT1","TECR","STX6","RAB3A","CHCHD6","RAB35","SAMM50","MICOS10","SLC6A17","SYNGR1","LAMP1","RAB11B","VAMP1"]	43	0.839	0.7304	0.0442	1.5531	0.0216	1.7666	0.293	1.0716
GOCC_SYNAPTIC_VESICLE_MEMBRANE	["SLC32A1","VAMP3","SLC17A7","RAB4A","PTPRN2","RAB3C","STX1A","SLC30A3","DNAJC5","PRRT2","TMEM163","TPRG1L","GAD2","RAB27B","CLTB","VAMP7","RAB3B","SV2A","SYN1","SH3GL2","DOC2A","SYT1","STX6","RAB3A","RAB35","SLC6A17","VAMP2","DNM1L","SYNGR1","LAMP1","SYT7","CALM1","SYT12","RAB11B","VAMP1"]	35	0.6978	-0.8312	0	1.5936	0.0774	1.5438	0.155	1.1554
Cortical actin binding
Node Name	Genes	gs_size	pvalue PV vs PM	NES PV vs PM	pvalue SV vs PM	NES SV vs PM	pvalue SV vs PV	NES SV vs PV	pvalue SV vs SM	NES SV vs SM
GOCC_CORTICAL_ACTIN_CYTOSKELETON	["COTL1","LASP1","MOBP","CTTN","PPP1R9B","ACTR2","CAPN2","WDR1","PVALB","CALB1","CAP1","DBNL","DSTN","EEF1A1","FLOT1","CALB2","CORO1A","PPP1R9A"]	18	0.1627	1.1989	0.0481	1.2317	0.2477	1.1333	0.125	1.3835
GOMF_PROTEIN_CONTAINING_COMPLEX_BINDING	["GNAO1","ALAD","PI4K2A","NAPA","NUP62","PAFAH1B1","SHANK1","PTPN11","GNAZ","PAFAH1B3","PTN","C1QBP","P4HB","SND1","APEX1","FKBP1A","CAPZA1","CAPZB","SGTA","CDC42BPB","CAPN2","PVALB","DBNL","NOLC1","CAMSAP2","PPP2R2A","PPP1R9A","HSPD1","SRC","UBA3","MARCKSL1","ARPC5L","TWF1","DYNLL1","UFD1","NDEL1","AP2B1","DLG4","WDR1","HTR2A","ST13","GAD2","NISCH","VDAC1","DSTN","H1-5","ARRB1","SQSTM1","HRAS","…	161	0.7978	0.8047	0	-1	0.6	0.8863	0.442	0.9665
GOMF_ACTIN_FILAMENT_BINDING	["EEF2","MARCKSL1","ARPC5L","TWF1","LASP1","MYO1B","MYO1D","CFL1","WDR1","CAPZA2","DSTN","ERMN","CORO1A","ACTN4","COTL1","CTTN","PPP1R9B","CAPZA1","ARPC5","CAPZB","ACTR2","TPM4","TPM3","DBNL","TAGLN","PPP1R9A"]	26	0.6863	0.7185	0	-1.3777	0.7711	-0.9416	0.58	0.854
Positive regulation of secretion
Node Name	Genes	gs_size	pvalue PV vs PM	NES PV vs PM	pvalue SV vs PM	NES SV vs PM	pvalue SV vs PV	NES SV vs PV	pvalue SV vs SM	NES SV vs SM
GOBP_POSITIVE_REGULATION_OF_PEPTIDE_SECRETION	["KIF5B","GJA1","PPID","PPIA","DYNLL1","OXCT1","TMED10","MPC2","RAC1","ARF6","JAK2","FGB","ACSL4","GLUD1","RAB8B","DNM1L","VSNL1","FGG","CAMK2N1"]	19	0	1.9239	0.9786	0.526	0.2901	-0.9857	0.691	0.7376
GOBP_POSITIVE_REGULATION_OF_HORMONE_SECRETION	["KIF5B","GJA1","VAMP7","DYNLL1","OXCT1","MPC2","RAC1","TAC1","PTPN11","JAK2","FGB","ACSL4","GLUD1","RAB8B","VSNL1","FGG","CAMK2N1"]	17	0	1.7231	0.9293	-0.6732	0.4827	1.0229	0.5816	0.8021
GOBP_POSITIVE_REGULATION_OF_SECRETION	["GNAI2","GJA1","SNX5","DYNLL1","STX1B","MPC2","TAC1","PTPN11","STX1A","RAB3D","JAK2","FGB","STXBP5","CCK","STXBP1","RAB7A","RAB27B","FGG","CAMK2N1","KIF5B","PPID","PPIA","VAMP7","OXCT1","TMED10","RAC1","SNCA","CNR1","ARF6","NCS1","ACSL3","ACSL4","SYT1","RAB3A","TSG101","GLUD1","RAB8B","DNM1L","VSNL1","LAMP1","SYT7","CDK5","SDCBP"]	43	0.0233	1.7403	0.4674	0.9526	0.82	0.819	0.3799	0.9263
Filament based process
Node Name	Genes	gs_size	pvalue PV vs PM	NES PV vs PM	pvalue SV vs PM	NES SV vs PM	pvalue SV vs PV	NES SV vs PV	pvalue SV vs SM	NES SV vs SM
GOBP_POSITIVE_REGULATION_OF_CYTOSKELETON_ORGANIZATION	["MAPRE1","HSPA1B","ARPC5L","NUP62","PPM1E","TAC1","SYNPO","WDR1","APOA1","DSTN","PPM1F","CORO1A","HRAS","RHOA","PTK2B","WASF1","CTTN","RAC1","PFDN2","ARPC5","ACTR2","STMN2","ARF6","RPS3","BAIAP2","GRB2","PAK1","CDC42","ARFIP2","CDC42EP1","NTRK3","CDK5"]	32	0.1561	1.4498	0.4694	0.9122	0	-1.1615	0.623	0.8957
GOBP_ACTIN_FILAMENT_BASED_PROCESS	["CRK","PAFAH1B1","SHANK1","S1PR1","STMN1","ARHGAP44","PDE4D","CAPZA1","CAPZB","CDC42BPB","DPYSL3","DBNL","CDC42EP1","CNN3","NTRK3","PAK3","PPP1R9A","SDCBP","SRC","TF","CSRP1","TMOD2","MARCKSL1","ARPC5L","TWF1","WDR1","JAK2","ALDOA","PAK2","AGAP2","NISCH","CAP1","DSTN","ARRB1","HRAS","PTK2B","ARHGDIA","CTTN","ACTC1","ITPKA","ARF6","TPM4","TPM3","PDLIM5","MYO1B","MYO1D","PPM1E","SYNPO","CAPZA2","S…	97	0.2119	1.3127	0.678	0.7991	0	-1.0911	0.5	0.8906
Secretory vesicle
Node Name	Genes	gs_size	pvalue PV vs PM	NES PV vs PM	pvalue SV vs PM	NES SV vs PM	pvalue SV vs PV	NES SV vs PV	pvalue SV vs SM	NES SV vs SM
GOCC_VESICLE_MEMBRANE	["LAMTOR3","SLC32A1","CD59","SLC17A7","SLC44A2","RAB4A","PTPRN2","RAB3C","RAB3D","CACNG3","CACNG2","BSG","PDCD6","VAPA","YKT6","SH3GL2","SYT1","DBNL","PEF1","LAMTOR1","SIRPA","SYT7","TF","DYNLL1","AP2M1","AP2S1","AP2B1","SCARB2","DLG4","HMOX2","SLC30A3","DNAJC5","ARCN1","TMEM163","TPRG1L","GAD2","STXBP5","RAP2B","RPS27A","ARRB1","VAMP7","TMED10","SNCA","SV2A","SYN1","DOC2A","GABRA1","STX6","RAB3A…	112	0.137	1.3541	0.0169	1.5606	0.3083	1.0872	0.632	0.9332
GOCC_SECRETORY_GRANULE_MEMBRANE	["LAMTOR3","CD59","NFASC","DYNLL1","SLC44A2","RAP1B","PTPRN2","EXOC3","HMOX2","DNAJC5","RAB3D","CD9","STXBP5","PAM","RAB7A","RAB27B","RAP2B","AP1M1","RHOA","BSG","VAMP7","DDOST","RAB18","TMED10","RAC1","RAB6A","RAB4B","SNCA","VAPA","ATP6AP2","SYT1","RAB3A","FABP5","VAMP2","LAMTOR1","VPS35L","COPB1","SIRPA","SYNGR1","PGRMC1","LAMP1","ATP6V0C","CPNE1","VAMP1"]	44	0.1327	1.3144	0.0116	1.5179	0.2288	1.2163	0.41	1.0148

## Sheet: Protein regulation
Protein catabolic processes
Node Name	Genes	gs_size	pvalue PV vs PM	NES PV vs PM	pvalue SV vs PM	NES SV vs PM	pvalue SV vs PV	NES SV vs PV	pvalue SV vs SM	NES SV vs SM
GOCC_PEPTIDASE_COMPLEX	["PSME3","PSMD14","AFG3L2","ADRM1","ZFAND2B","ECPAS","HTRA2","UBQLN1","DNAJB2","UCHL5","PSMA1","PSMA2","PSMA3","PSMA4","PSMA5","PSMA6","PSMA7","PSMB1","PSMB2","PSMB3","PSMB4","PSMB5","PSMB6","PSMB7","PSMC1","PSMD1","PSMD2","PSMC2","PSMC4","PSMD3","PSMC5","PSMD4","PSMC6","PSMD5","PSMD7","PSMD8","PSMD9","PSMD12","PSMD13","PSME1","PSME2","RAD23B","UBE3A","VCP","USP14","TXNL1","SPCS2","PSMD6"]	48	0.7936	0.7312	0.0378	-1.3096	0.0313	-1.3447	0.0447	-1.2543
GOMF_PHOSPHATIDYLINOSITOL_PHOSPHATE_BINDING	["GAP43","SNX5","NRGN","TWF1","MYO1B","SLC9A1","SYT1","RAB35","CLVS2","ARFIP2","WIPI2","MARK1","SYT7","SDCBP","ANXA2","TECPR1"]	16	0	-1.5248	0.6923	-0.9076	0	1.4613	0.8553	0.639
GOBP_PROTEOLYSIS	["ALAD","PRPF19","COPS4","PPP2CB","CAMK2N1","SCRN1","PDCD6","PSMC4","PSMC5","SGTA","CAPN2","EIF3H","COPS3","GAPDH","UBA1","ASRGL1","SDCBP","HSPD1","SRC","UBA3","UFD1","NDEL1","TRIM9","UBXN4","PPP1R11","JAK2","ERLIN2","PAK2","CCK","LONP1","TOLLIP","RPS27A","FGG","GGT7","ARRB1","SQSTM1","PRR7","ANXA2","UBE2N","PTK2B","FAM162A","THOP1","TPP2","CNDP2","GRIN1","TMED10","USP11","FYN","FBXO3","PRKCG","S…	142	0.0289	1.5526	0	-1.1784	0	-1.2644	0.488	0.8858
GOCC_ENDOPEPTIDASE_COMPLEX	["PSME3","PSMD14","ADRM1","ZFAND2B","ECPAS","HTRA2","UBQLN1","DNAJB2","UCHL5","PSMA1","PSMA2","PSMA3","PSMA4","PSMA5","PSMA6","PSMA7","PSMB1","PSMB2","PSMB3","PSMB4","PSMB5","PSMB6","PSMB7","PSMC1","PSMD1","PSMD2","PSMC2","PSMC4","PSMD3","PSMC5","PSMD4","PSMC6","PSMD5","PSMD7","PSMD8","PSMD9","PSMD12","PSMD13","PSME1","PSME2","RAD23B","UBE3A","VCP","USP14","TXNL1","PSMD6"]	46	0.7936	0.7312	0.0378	-1.3096	0.0313	-1.3447	0.0447	-1.1971
GOMF_PEPTIDASE_ACTIVITY	["UFD1","NDEL1","SCPEP1","PMPCB","UCHL1","COPS2","PLG","CTSV","COPS4","LONP1","PSMA1","PSMA2","PSMA3","VCPIP1","PSMA4","GGT7","SCRN1","PSMA6","OTUB1","PSMB2","PSMB3","THOP1","TPP2","CNDP2","PSMB7","DPP7","CPQ","USP11","PSMD2","CAPN2","EIF3H","PARK7","ASRGL1","DPP3","CPNE1","LAP3"]	36	0.0902	1.5463	0.8027	-0.7814	0	-1.356	0.838	0.8254
GOBP_PROTEIN_POLYUBIQUITINATION	["PSMB3","PLAA","THOP1","PRPF19","PPIA","TPP2","FBXL16","PSMB7","PSMC1","PSMD2","PSMC4","PSMC5","PSMD13","PSME2","UBE2V2","PSMA1","PSMA2","RPS27A","PSMA3","PSMA4","PSMA6","UBE2N","OTUB1","PSMB2"]	24	0.3478	1.1612	0.1578	-1.2564	0.0478	-1.2296	0.872	0.8161
GOBP_ANAPHASE_PROMOTING_COMPLEX_DEPENDENT_CATABOLIC_PROCESS	["PSME3","PSMD14","PSMA1","PSMA2","RPS27A","PSMA3","PSMA4","PSMA5","PSMA6","PSMA7","CUL3","PSMB1","PSMB2","PSMB3","PSMB4","PSMB5","PSMB6","PSMB7","PSMC1","PSMD1","PSMD2","PSMC2","PSMC4","PSMD3","BUB3","PSMC5","PSMD4","PSMC6","PSMD5","PSMD7","PSMD8","PSMD9","PSMD12","PSMD13","PSME1","PSME2","PSMD6","ANAPC1"]	38	0.6049	0.868	0.1873	-1.216	0.0297	-1.329	0	-1.1913
GOBP_REGULATION_OF_CELLULAR_CATABOLIC_PROCESS	["LAMTOR3","ALAD","VPS26A","PHB2","RIDA","CIRBP","ELAVL1","EEF1A2","APEX1","MAPK3","PSMC4","PSMC5","SGTA","EIF3H","IDH1","CNR1","GFAP","GAPDH","EEF1A1","LAMTOR1","SH3GLB1","SDCBP","PIP4K2B","SCARB2","HTR2A","VDAC1","RPS27A","ANXA2","PTK2B","HNRNPD","CTTN","GTPBP1","PRKCG","SNCA","CSNK1D","CCDC22","UBXN1","DNM1L","PGAM1","ATP6V1C1","GIPC1","PPP1CA","PABPC1","HNRNPU","SNX5","HSPA1B","HSP90AB1","ATP…	104	0.0254	1.5841	0.5751	0.9149	0.2662	-1.0487	0.574	0.8942
GOBP_REGULATION_OF_CATABOLIC_PROCESS	["LAMTOR3","ALAD","VPS26A","NUP62","PHB2","RIDA","PHB","CIRBP","ELAVL1","EEF1A2","APEX1","MAPK3","PSMC4","PSMC5","SGTA","EIF3H","IDH1","CNR1","GFAP","GAPDH","EEF1A1","LAMTOR1","SH3GLB1","SDCBP","PIP4K2B","SCARB2","HTR2A","AGAP2","VDAC1","RPS27A","ANXA2","PTK2B","HNRNPD","CTTN","GTPBP1","FYN","PRKCG","SNCA","CSNK1D","CCDC22","UBXN1","DNM1L","PGAM1","ATP6V1C1","GIPC1","PPP1CA","PABPC1","HNRNPU","SN…	114	0.0241	1.5159	0.6827	0.8109	0.1583	-1.0778	0.527	0.894
GOBP_PROTEASOMAL_PROTEIN_CATABOLIC_PROCESS	["ALAD","HSPA1B","PRPF19","HSP90AB1","GABARAPL2","ELOB","HSPA5","PPP2CB","RPL11","PSMC4","PSMC5","SGTA","EIF3H","SGTB","SDCBP","ARAF","FBXL16","UFD1","RACK1","TRIM9","UBXN4","UCHL1","ERLIN2","ZFAND2B","UBE2V2","PSMA1","PSMA2","RPS27A","PSMA3","PSMA4","ARRB1","PSMA6","PSMB2","PSMB3","PLAA","BAG5","PSMB7","PSMC1","PSMD2","PRKCG","UGGT1","PSMD13","PSME2","CSNK1D","RAD23B","VCP","XPO1","UBXN1","PARK7…	50	0.4676	0.9403	0.041	-1.3076	0.0577	-1.274	0.815	0.8665
GOBP_NEGATIVE_REGULATION_OF_CELLULAR_CATABOLIC_PROCESS	["HNRNPU","ALAD","HSP90AB1","SEC22B","CST3","ATG7","SCFD1","GABARAPL2","CIRBP","ELAVL1","ANXA2","THRAP3","BAG5","HNRNPD","RPL5","RPL11","MT3","RPS7","CSNK2A1","SGTA","PRKCG","SNCA","EIF3H","CNR1","RPL23","STAT3","UBXN1","PARK7","ATP2B4","GIPC1","SDCBP","PABPC1"]	32	0	1.7937	0.0582	1.657	0.3904	-1.1309	0.3347	1.0377
GOBP_REGULATION_OF_MRNA_CATABOLIC_PROCESS	["HNRNPU","CELF1","YWHAZ","PSMA1","RIDA","PSMA2","RPS27A","PSMA3","CIRBP","PSMA4","ELAVL1","PSMA6","APEX1","PSMB2","THRAP3","PSMB3","HNRNPD","PSMB7","PSMC1","GTPBP1","PSMD2","PSMC4","PSMC5","YWHAB","NPM1","PSMD13","PSME2","CARHSP1","SERBP1","XPO1","PABPC1"]	31	0	1.6779	0.5463	0.9865	0.0324	-1.2229	0.731	0.774
GOBP_SCF_DEPENDENT_PROTEASOMAL_UBIQUITIN_DEPENDENT_PROTEIN_CATABOLIC_PROCESS	["PSMB3","FBXL16","PSMB7","PSMC1","PSMD2","PSMC4","PSMC5","PSMD13","PSME2","PSMA1","PSMA2","PSMA3","PSMA4","PSMA6","PSMB2"]	15	0.3292	1.1116	0.2184	-1.25	0	-1.415	0.205	-1.0897
GOBP_NEGATIVE_REGULATION_OF_CATABOLIC_PROCESS	["HNRNPU","ALAD","HSP90AB1","SEC22B","CST3","HDAC4","ATG7","SCFD1","GABARAPL2","AGAP2","PHB","CIRBP","ELAVL1","ANXA2","THRAP3","BAG5","HNRNPD","RPL5","APOA2","RPL11","MT3","FYN","RPS7","CSNK2A1","SGTA","PRKCG","SNCA","EIF3H","CNR1","RPL23","STAT3","UBXN1","PARK7","ATP2B4","GIPC1","SDCBP","PABPC1"]	37	0.0327	1.6279	0.2193	1.2183	0.1962	-1.132	0.5092	0.855
GOBP_CELLULAR_PROTEIN_CATABOLIC_PROCESS	["ALAD","SNX5","HSPA1B","PRPF19","HSP90AB1","ATP5IF1","GABARAPL2","ELOC","ELOB","RAB7A","HSPA5","PPP2CB","RPL5","RPL11","PCYOX1","PSMC4","PSMC5","RPS7","CSNK2A1","SGTA","CAPN2","EIF3H","COPS3","RPL23","SGTB","UBA1","PTK2","SDCBP","HSP90AA1","ARAF","AP2M1","FBXL16","UFD1","AP2S1","RACK1","TRIM9","AP2B1","UBXN4","UCHL1","PPP1R11","ADRM1","ERLIN2","ZFAND2B","CTSV","UBE2V2","LONP1","TOLLIP","PSMA1","…	80	0.1702	1.2752	0.1726	-1.1189	0	-1.1641	0.764	0.8797
GOBP_REGULATION_OF_PROTEIN_CATABOLIC_PROCESS	["ALAD","GJA1","HSPA1B","HSP90AA1","HSP90AB1","ARAF","SEC22B","ATP5IF1","RACK1","CST3","ATG7","GABARAPL2","AGAP2","ELOB","UBE2V2","RAB7A","PHB","EEF1A2","ANXA2","PTK2B","BAG5","RPL5","PSMC1","RPL11","PSMD2","FYN","PSMC4","RPS7","CSNK2A1","SGTA","PRKCG","SNCA","EIF3H","RPL23","SNX1","GFAP","PSME2","CSNK1D","RAD23B","VCP","XPO1","CCDC22","UBXN1","PARK7","EEF1A1","PTK2","GIPC1","SDCBP"]	48	0.2361	1.2611	0	-1.1377	0.7723	-0.8775	0.719	0.8741
KEGG_PROTEASOME	["PSME3","PSMD14","PSMA1","PSMA2","PSMA3","PSMA4","PSMA5","PSMA6","PSMA7","PSMB1","PSMB2","PSMB3","PSMB4","PSMB5","PSMB6","PSMB7","PSMC1","PSMD1","PSMD2","PSMC2","PSMD3","PSMC4","PSMD4","PSMC5","PSMC6","PSMD7","PSMD8","PSMD12","PSMD13","PSME1","PSME2","PSMD6"]	32							0	-1.1886
GOBP_NEGATIVE_REGULATION_OF_SMALL_GTPASE_MEDIATED_SIGNAL_TRANSDUCTION	["NUP62","DAB2IP","FLCN","EPHB2","ABL2","SCAI","RAPGEF1","STMN1","STMN3","CYRIB","PPP2CB","RASA1","RASAL1","CUL3","ARHGAP44","MFN2"]	16							0	-1.3746
GOBP_PROTEIN_CATABOLIC_PROCESS	["ABHD10","ALAD","PRPF19","PHB","PPP2CB","EEF1A2","PSMC4","PSMC5","SGTA","CAPN2","EIF3H","COPS3","LYPLA1","LYPLA2","GFAP","ABHD12","UBA1","EEF1A1","PPT1","SDCBP","AP2M1","UFD1","AP2S1","TRIM9","AP2B1","UBXN4","PPP1R11","ERLIN2","AGAP2","LONP1","TOLLIP","RPS27A","ARRB1","SQSTM1","ANXA2","UBE2N","PTK2B","USP11","FYN","PRKCG","SNCA","UBE2Z","CSNK1D","CCDC22","UBXN1","GIPC1","SNX5","HSPA1B","HSP90AB1…	97	0.213	1.1987	0	-1.336	0	-1.1802	0.643	0.8729
Protein modification
Node Name	Genes	gs_size	pvalue PV vs PM	NES PV vs PM	pvalue SV vs PM	NES SV vs PM	pvalue SV vs PV	NES SV vs PV	pvalue SV vs SM	NES SV vs SM
GOBP_NEGATIVE_REGULATION_OF_PROTEIN_MODIFICATION_BY_SMALL_PROTEIN_CONJUGATION_OR_REMOVAL	["PLAA","HSPA1B","BAG5","CHP1","PPIA","RPL5","RPL11","FYN","RPS7","PRKCG","RPL23","RPS3","UBXN1","PARK7","ARRB1","SQSTM1","CDK5","PRR7","DNAJA1","OTUB1"]	20	0.4052	1.0327	0	-1.4946	0.0698	-1.1989	0.7167	-0.9239
GOBP_PROTEIN_MODIFICATION_BY_SMALL_PROTEIN_CONJUGATION	["HSPA1B","PRPF19","HSP90AB1","ATG3","NUP62","STX1A","ATG7","UFC1","ELOC","UFM1","ELOB","HSPA5","TRIM28","FKBP1A","RPL5","CAND1","RPL11","PDCD6","PSMC4","PSMC5","RPS7","SAE1","RPL23","CDC42","PEF1","UBA1","UBA5","CDK5","UBA3","HSP90AA1","FBXL16","RACK1","TRIM9","HDAC4","PPP1R11","UBE2V2","TOLLIP","PSMA1","PSMA2","RPS27A","PSMA3","VCPIP1","PSMA4","ARRB1","PSMA6","SQSTM1","PRR7","UBE2N","DNAJA1","O…	76	0.1883	1.2645	0	-1.3255	0	-1.2715	0.657	0.8627
GOBP_POST_TRANSLATIONAL_PROTEIN_MODIFICATION	["UBA3","FBXL16","RAB11A","COPS2","CST3","KNG1","ATG7","APOA1","NUCB1","ELOC","WDR5","ELOB","WIPI2","COPS4","PSMA1","PSMA2","PSMA3","FGG","PSMA4","P4HB","PSMA6","PSMB2","RBBP7","CHGB","PSMB3","PSMB7","RABGGTA","LGALS1","CAND1","PSMC1","APOA2","PSMD2","PSMC4","PSMC5","COPS3","COPS8","PSMD13","PSME2","RAB1A","RAB3A","CCDC22","RAB11B","TF"]	43	0.4489	-0.9893	0.0304	-1.4724	0.6146	-0.938	0.594	0.7827
GOBP_PROTEIN_MODIFICATION_BY_SMALL_PROTEIN_CONJUGATION_OR_REMOVAL	["HSPA1B","PRPF19","HSP90AB1","ATG3","NUP62","STX1A","ATG7","UFC1","ELOC","UFM1","ELOB","COPS4","HSPA5","RHOA","TRIM28","FKBP1A","RPL5","CAND1","RPL11","PDCD6","SMAD2","PSMC4","PSMC5","RPS7","COPS3","SAE1","RPL23","COPS8","CDC42","PEF1","UBA1","UBA5","CDK5","UBA3","HSP90AA1","FBXL16","UFD1","RACK1","TRIM9","UCHL1","COPS2","HDAC4","PPP1R11","ADRM1","UBE2V2","TOLLIP","PSMA1","PSMA2","RPS27A","PSMA3…	89	0.2898	1.1186	0	-1.2947	0	-1.2089	0.641	0.8785
GOBP_REGULATION_OF_PROTEIN_MODIFICATION_BY_SMALL_PROTEIN_CONJUGATION_OR_REMOVAL	["HSPA1B","HSP90AA1","HSP90AB1","HDAC4","TOLLIP","HSPA5","ARRB1","SQSTM1","PRR7","UBE2N","DNAJA1","OTUB1","FKBP1A","PLAA","BAG5","CHP1","PPIA","RPL5","RPL11","PDCD6","FYN","RPS7","PRKCG","SAE1","RPL23","RPS3","RAB1A","VCP","UBXN1","PEF1","PARK7","CDK5","AIMP2"]	33	0.8326	0.7013	0	-1.3607	0.75	-0.885	0.738	0.8606
Regulation of protein localization
Node Name	Genes	gs_size	pvalue PV vs PM	NES PV vs PM	pvalue SV vs PM	NES SV vs PM	pvalue SV vs PV	NES SV vs PV	pvalue SV vs SM	NES SV vs SM
GOBP_POSITIVE_REGULATION_OF_PROTEIN_LOCALIZATION_TO_NUCLEUS	["TRIM28","CCT5","HSP90AB1","NUTF2","JUP","FYN","MAPK1","CCT4","MAVS","CCT2","JAK2","RAN","TCP1","CCT3","PARK7","SRC"]	16	0	1.6514	0.8425	0.6309	0.5053	-0.9686	0.6231	0.7569
GOBP_REGULATION_OF_PROTEIN_LOCALIZATION_TO_MEMBRANE	["YWHAQ","CRKL","FIS1","AP2M1","TAMALIN","HPCA","RAB11A","RACK1","AP2B1","PTN","YWHAZ","RER1","MESD","YWHAG","SQSTM1","HRAS","ARHGAP44","CACNG2","GDI1","KIF5B","CHP1","NMT1","STX7","CACNB3","PPP1R9B","FYN","YWHAB","YWHAE","LYPLA1","ARF6","GRIPAP1","PRNP","ACSL3","YWHAH","PAK1","PDPK1","ATP2B4","CDK5"]	38	0.7606	0.8125	0	-1.1868	0.7729	0.812	0.4878	0.884
GOBP_POSITIVE_REGULATION_OF_ESTABLISHMENT_OF_PROTEIN_LOCALIZATION	["FIS1","HSP90AB1","RAN","CAMK2N1","TRIM28","KIF5B","PPID","NMT1","CACNB3","RAC1","MAPK1","YWHAB","YWHAE","CCT4","CCT2","SAE1","ACSL3","TCP1","YWHAH","ACSL4","CCT3","PAK1","CDC42","HSPA1L","GLUD1","VSNL1","SH3GLB1","CDK5","SRC","YWHAQ","GJA1","CCT5","DYNLL1","HPCA","MPC2","RACK1","MAVS","SAR1B","JAK2","FGB","YWHAZ","FGG","YWHAG","HRAS","CHP1","RUFY3","PPIA","OXCT1","TMED10","NUTF2","JUP","FYN","C…	58	0.0352	1.4106	0.786	0.7054	0.8716	0.7833	0.5998	0.8506
GOBP_REGULATION_OF_INTRACELLULAR_TRANSPORT	["FIS1","HSP90AB1","TAMALIN","ATP5IF1","NUP62","PTPN11","RAN","UFM1","ARHGAP44","TRIM28","KIF5B","RAB21","NMT1","CACNB3","MAPK3","PGAP1","MAPK1","YWHAB","YWHAE","SAE1","YWHAH","PAK1","CDC42","HSPA1L","NOLC1","SH3GLB1","LAMP1","CDK5","SRC","YWHAQ","REEP5","HPCA","NDEL1","KHDRBS1","MAP2K2","MAVS","SAR1B","JAK2","SCFD1","NUCB1","YWHAZ","YWHAG","HRAS","ANXA2","GDI1","CHP1","RUFY3","NUTF2","JUP","FYN"…	59	0.5156	1.0026	0	-1.2686	0.7355	-0.9204	0.6663	0.8367
GOBP_REGULATION_OF_CELLULAR_LOCALIZATION	["TAMALIN","NUP62","PTPN11","RAN","PTN","CAMK2N1","ARHGAP44","CACNG2","TRIM28","FKBP1A","NMT1","PDE4D","MAPK3","CCT4","CCT2","SAE1","LYPLA1","ACSL3","TCP1","CCT3","NPTN","NOLC1","SH3GLB1","SRC","YWHAQ","REEP5","CCT5","DYNLL1","AP2M1","HPCA","NDEL1","AP2B1","JAK2","YWHAG","SQSTM1","HRAS","ANXA2","GDI1","DNAJA1","PTK2B","FKBP1B","VAMP7","GRIN1","NUTF2","FYN","PKIA","SNCA","ARF6","GRIPAP1","PRNP","S…	113	0.2181	1.2001	0	-1.1106	0.8164	0.7492	0.498	0.8887
GOBP_REGULATION_OF_PROTEIN_LOCALIZATION_TO_PLASMA_MEMBRANE	["KIF5B","AP2M1","TAMALIN","STX7","RAB11A","PPP1R9B","RACK1","LYPLA1","ARF6","GRIPAP1","ACSL3","ZDHHC5","RER1","PDPK1","ATP2B4","SQSTM1","CDK5","ARHGAP44"]	18	0	-1.5008	0.0634	-1.3117	0.8618	0.7291	0.5922	0.7513
GOBP_REGULATION_OF_CELLULAR_PROTEIN_LOCALIZATION	["CRKL","FIS1","HSP90AB1","TAMALIN","ATP5IF1","RAB11A","NUP62","PTPN11","RAN","GLUL","UFM1","PTN","DCLK1","ARHGAP44","CACNG2","TRIM28","KIF5B","NMT1","STX7","CACNB3","PPP1R9B","MAPK1","YWHAB","YWHAE","CCT4","CCT2","SAE1","LYPLA1","ACSL3","TCP1","YWHAH","CCT3","NPTN","PAK1","CDC42","HSPA1L","NOLC1","SH3GLB1","CDK5","GNAI1","SRC","YWHAQ","HSP90AA1","CCT5","AP2M1","HPCA","NDEL1","RACK1","AP2B1","MAV…	81	0.4327	1.03	0	-1.1402	0.8706	0.7303	0.614	0.9158

## Sheet: Transcription translation
Ribosomal processes
Node Name	Genes	gs_size	pvalue PV vs PM	NES PV vs PM	pvalue SV vs PM	NES SV vs PM	pvalue SV vs PV	NES SV vs PV	pvalue SV vs SM	NES SV vs SM
GOCC_LARGE_RIBOSOMAL_SUBUNIT	["RPL10A","RPL36AL","RPL18A","RPLP2","RPL5","RPL19","RPL32","RPL11","RPL13","RPL29","RPL27","RPL3","RPLP0","RPL23","RPL8","RPL10","RPLP1","RPL30","RPL35","RPL12","RPL15"]	21	0	-1.2926	0	-1.475	0.6321	0.7753	0.7853	0.8381
GOBP_NUCLEAR_TRANSCRIBED_MRNA_CATABOLIC_PROCESS_NONSENSE_MEDIATED_DECAY	["RPL29","RPL3","RPLP0","RPL8","RNPS1","RPL10","RPS3A","RPS11","EIF4A3","RPS27A","RPS23","RPS29","RPL35","RPL12","RPL15","RBM8A","RPL10A","RPL18A","RPLP2","RPL5","RPL19","RPL32","RPL11","RPL13","ETF1","RPL27","RPS7","RPS8","RPS9","RPS15","RPS16","RPL23","RPS3","RPS27","RPLP1","RPS28","RPSA","RPL30","RPS10","PPP2CA","PPP2R2A","PABPC1"]	42	0.2239	-1.1207	0	-1.5524	0.732	0.757	0.76	0.8829
GOCC_CYTOSOLIC_LARGE_RIBOSOMAL_SUBUNIT	["RPL10A","RPL36AL","RPL18A","RPLP2","RPL5","RPL19","RPL32","RPL11","RPL13","RPL29","RPL27","RPL3","RPLP0","RPL23","RPL8","RPL10","RPLP1","RPL30","RPL35","RPL12","RPL15"]	21	0	-1.2926	0	-1.475	0.6321	0.7753	0.7865	0.8274
GOBP_ESTABLISHMENT_OF_PROTEIN_LOCALIZATION_TO_ENDOPLASMIC_RETICULUM	["RPL29","RPL3","RPLP0","RPL8","RPL10","ZFAND2B","RPS3A","RPS11","RPS27A","HSPA5","RPS23","RPS29","RPL35","RPL12","RPL15","RPL10A","RPL18A","RPLP2","RPL5","RPL19","RPL32","RPL11","RPL13","RPL27","RPS7","RPS8","SGTA","RPS9","RPS15","RPS16","RPL23","RPS3","SGTB","RPS27","RPLP1","RPS28","RPSA","RPL30","RPS10"]	39	0.0816	-1.2065	0	-1.4502	0.9313	0.6441	0.545	0.881
GOCC_RIBOSOME	["EEF2","RPL29","RACK1","RPL3","RPLP0","RPL8","RPL10","RPS3A","RPS11","HBA2","RPS27A","RPS23","RPS29","RPL35","RPL12","APEX1","RPL15","RPL10A","RPL36AL","RPL18A","RPLP2","RPL5","RPL19","RPL32","RPL11","RPL13","RPL27","RPS7","RPS8","RPS9","EIF3H","RPS15","RPS16","RPL23","RPS3","RPS27","RPLP1","RPS28","RPSA","RPL30","RPS10"]	41	0.2803	-1.1107	0.0378	-1.3623	0.6246	0.7376	0.778	0.8673
GOBP_TRANSLATIONAL_INITIATION	["EIF3B","RPL10","EIF4A2","EIF2S1","EIF2S3","RPL35","HABP4","RPL12","EIF3A","CSDE1","RPL10A","EIF3G","IMPACT","EIF3J","RPL18A","RPLP2","RPL5","RPL19","RPL32","RPL11","RPL13","RPL27","RPS7","RPS8","RPS9","EIF3H","RPS15","RPS16","RPL23","RPS27","RPS28","RPSA","RPL30","RPS10","EIF4H","DDX1","RPL29","KHDRBS1","RPL3","RPLP0","RPL8","RPS3A","RPS11","RPS27A","RPS23","RPS29","RPL15","NPM1","RPS3","RPLP1"…	55	0.1074	-1.1513	0	-1.381	0.7808	0.7947	0.939	0.8657
GOBP_PROTEIN_LOCALIZATION_TO_ENDOPLASMIC_RETICULUM	["GJA1","RPL29","RPL3","RPLP0","RPL8","RPL10","ZFAND2B","GABARAPL2","RPS3A","RPS11","RER1","RPS27A","HSPA5","RPS23","RPS29","RPL35","RPL12","RPL15","RPL10A","RPL18A","RPLP2","RPL5","RPL19","RPL32","RPL11","RPL13","RPL27","RPS7","RPS8","SGTA","RPS9","VAPA","RPS15","RPS16","RPL23","RPS3","SGTB","RPS27","RPLP1","RPS28","RPSA","RPL30","RPS10"]	43	0.4196	-1.069	0	-1.3774	0.8362	0.7304	0.545	0.8959
GOBP_PROTEIN_TARGETING	["M6PR","FIS1","ATG3","ATP5IF1","PMPCB","RPL10","ECI2","ECH1","RAB7A","HSPA5","GSTK1","RPL35","TIMM10","TIMM9","RPL12","CACNG3","TIMM8B","CACNG2","RPL10A","RPL18A","RPLP2","RPL5","RPL19","CACNB3","RPL32","RPL11","RPL13","RPL27","RPS7","RPS8","SGTA","YWHAB","RPS9","IDH1","TOMM22","CHCHD4","RPS15","SAE1","RPS16","RPL23","SGTB","RPS27","RPS28","CAT","RPSA","PAK1","HSPA1L","RPL30","TOMM34","RPS10","S…	87	0.7143	0.8033	0	-1.3527	0.8227	0.7518	0.682	0.9276
GOCC_CYTOSOLIC_RIBOSOME	["RPL29","RPL3","RPLP0","RPL8","RPL10","RPS3A","RPS11","HBA2","RPS27A","RPS23","RPS29","RPL35","RPL12","RPL15","RPL10A","RPL36AL","RPL18A","RPLP2","RPL5","RPL19","RPL32","RPL11","RPL13","RPL27","RPS7","RPS8","RPS9","RPS15","RPS16","RPL23","RPS3","RPS27","RPLP1","RPS28","RPSA","RPL30","RPS10"]	37	0.2344	-1.2326	0	-1.479	0.6265	0.6986	0.632	0.8625
GOMF_STRUCTURAL_CONSTITUENT_OF_RIBOSOME	["RPL29","RPL3","RPLP0","RPL8","RPL10","RPS3A","RPS11","RPS27A","RPS23","RPS29","RPL35","RPL12","RPL15","RPL10A","RPL36AL","RPL18A","RPLP2","RPL5","RPL19","RPL32","RPL11","RPL13","RPL27","RPS7","RPS8","RPS9","RPS15","RPS16","RPL23","RPS3","RPS27","RPLP1","RPS28","RPSA","RPL30","RPS10"]	36	0.1362	-1.3303	0	-1.4387	0.7391	0.7201	0.76	0.8618
KEGG_RIBOSOME	["RPL29","RPL3","RPLP0","RPL8","RPL10","RPS3A","RPS11","RPS27A","RPS23","RPS29","RPL35","RPL12","RPL15","RPL10A","RPL36AL","RPLP2","RPL18A","RPL5","RPL19","RPL32","RPL13","RPL11","RPL27","RPS7","RPS8","RPS9","RPS15","RPL23","RPS16","RPS3","RPS27","RPLP1","RPS28","RPSA","RPL30","RPS10"]	36	0.1362	-1.3303	0	-1.4387	0.7391	0.7201	0.76	0.8544
GOCC_RIBOSOMAL_SUBUNIT	["RPL29","RACK1","RPL3","RPLP0","RPL8","RPL10","RPS3A","RPS11","HBA2","RPS27A","RPS23","RPS29","RPL35","RPL12","RPL15","RPL10A","RPL36AL","RPL18A","RPLP2","RPL5","RPL19","RPL32","RPL11","RPL13","RPL27","RPS7","RPS8","RPS9","RPS15","RPS16","RPL23","RPS3","RPS27","RPLP1","RPS28","RPSA","RPL30","RPS10"]	38	0.2778	-1.1729	0	-1.4084	0.6366	0.7073	0.648	0.8694
GOBP_COTRANSLATIONAL_PROTEIN_TARGETING_TO_MEMBRANE	["RPL29","RPL3","RPLP0","RPL8","RPL10","ZFAND2B","RPS3A","RPS11","RPS27A","RPS23","RPS29","RPL35","RPL12","RPL15","RPL10A","RPL18A","RPLP2","RPL5","RPL19","RPL32","RPL11","RPL13","RPL27","RPS7","RPS8","RPS9","RPS15","RPS16","RPL23","RPS3","RPS27","RPLP1","RPS28","RPSA","RPL30","RPS10"]	36	0.3077	-1.1486	0	-1.5058	0.9313	0.6432	0.72	0.8831
GOBP_PROTEIN_TARGETING_TO_MEMBRANE	["FIS1","ATG3","RPL10","HSPA5","RPL35","RPL12","CACNG2","RPL10A","RPL18A","RPLP2","RPL5","RPL19","CACNB3","RPL32","RPL11","RPL13","RPL27","RPS7","RPS8","SGTA","RPS9","RPS15","RPS16","RPL23","SGTB","RPS27","RPS28","RPSA","PAK1","RPL30","RPS10","RAB8B","CDK5","SDCBP","HPCA","RPL29","RPL3","RPLP0","RPL8","ZFAND2B","RPS3A","RPS11","RPS27A","RPS23","RPS29","HRAS","RPL15","GDI1","CHP1","FYN","RPS3","PR…	53	0.7415	0.7528	0	-1.454	0.8669	0.6793	0.631	0.8999
GOBP_RRNA_METABOLIC_PROCESS	["RPL10A","SNU13","PA2G4","NOP58","RPL5","RPL11","RPL27","RPS7","RPS8","RPS9","RPS15","RPS16","RPS27","RPS28","EIF4A3","NOLC1","RPL35","FBL"]	18	0.1136	-1.2629	0	-1.5341	0.5163	-0.9119	0.8224	0.8367
Transcription regulation
Node Name	Genes	gs_size	pvalue PV vs PM	NES PV vs PM	pvalue SV vs PM	NES SV vs PM	pvalue SV vs PV	NES SV vs PV	pvalue SV vs SM	NES SV vs SM
GOMF_SEQUENCE_SPECIFIC_DNA_BINDING	["HNRNPU","MTPN","HDAC4","MBNL2","RBMX","HNRNPL","LONP1","ENO1","NONO","PRMT1","APEX1","ACTN4","THRAP3","SUB1","HNRNPD","SMAD2","SNCA","NME1","NPM1","TFAM","CARM1","HMGA1","RPS3","STAT3","RAD23B","HSPD1"]	26	0	1.6916	0.6199	0.8553	0.496	-1.0468	0.5521	0.7999
GOBP_NEGATIVE_REGULATION_OF_NUCLEOBASE_CONTAINING_COMPOUND_METABOLIC_PROCESS	["HNRNPU","SRSF2","PHB2","RPL10","EIF4A2","SRSF6","C1QBP","H1-4","PHB","CIRBP","ELAVL1","APEX1","TRIM28","SUB1","PPID","IMPACT","PA2G4","SMAD2","PSMC5","STRAP","YWHAB","RPL23","HMGA1","H4C4","CDK5","SRC","YWHAQ","CALR","UBA3","GJA1","H2AJ","HPCA","PPP3CA","NIBAN2","KHDRBS1","COPS2","HDAC4","HSBP1","CNBP","RNPS1","RBMX","PPM1F","ENO1","RPS27A","H1-5","NONO","PTBP2","SQSTM1","GCLC","OTUB1","RBBP7",…	64	0.0287	1.493	0.6614	-0.8693	0.0939	-1.222	0.418	0.9507
GOBP_POSITIVE_REGULATION_OF_NUCLEOBASE_CONTAINING_COMPOUND_METABOLIC_PROCESS	["HNRNPU","SNX5","MAPRE3","PRPF19","HSP90AB1","NUP62","S1PR1","ILK","SLC38A3","PTGES3","H1-4","RIDA","PHB","NUDT21","HSPA5","CIRBP","HABP4","APEX1","ACTN4","TRIM28","SUB1","CAND1","MAPK3","GPD1","SMAD2","PSMC4","MAPK1","PSMC5","TMSB4X","ACTR2","COL1A1","CCT4","CCT2","TFAM","HMGA1","TCP1","YWHAH","CRTC1","CCT3","RAF1","NOLC1","PAK3","PPP2R5B","PRDX6","SRC","TF","HSP90AA1","CCT5","PPP3CA","EDF1","N…	96	0	1.7381	0.7837	0.7698	0	-1.5179	0.505	0.9025
GOMF_TRANSCRIPTION_COACTIVATOR_ACTIVITY	["TRIM28","RUVBL1","SUB1","MTDH","JUP","SETD3","EDF1","NIBAN2","AIP","NPM1","CARM1","HMGA1","TSG101","PARK7","ARRB1","APEX1","ACTN4","THRAP3"]	18	0.026	1.6026	0.5539	0.8737	0	-1.4707	0.83	-0.817
GOMF_RNA_POLYMERASE_II_SPECIFIC_DNA_BINDING_TRANSCRIPTION_FACTOR_BINDING	["CALR","UBA3","PPID","MTDH","JUP","SETD3","AIP","NPM1","PHB2","HMGA1","STAT3","YWHAH","PARK7","ARRB1","PSMA6","APEX1","CPNE1","DNAJA1","SRC","ACTN4","THRAP3"]	21	0.0208	1.6113	0.4623	1.0162	0.0393	-1.4199	0.8964	0.6066
GOMF_HORMONE_RECEPTOR_BINDING	["GNAO1","CALR","UBA3","PPID","JUP","FYN","PSMC5","PTPN11","PHB2","HMGA1","JAK2","YWHAH","CCK","PARK7","ARRB1","SRC","ACTN4","THRAP3"]	18	0.0183	1.8654	0.5285	0.9979	0.0483	-1.412	0.791	-0.886
GOMF_TRANSCRIPTION_COREGULATOR_ACTIVITY	["HNRNPU","SRSF2","DDX1","EDF1","NIBAN2","HDAC4","HSBP1","C1QBP","PHB","ARRB1","SND1","APEX1","ACTN4","THRAP3","TRIM28","RUVBL1","SUB1","PA2G4","HDGFL3","MTDH","JUP","SETD3","AIP","NPM1","HDGFL2","CARM1","FHL2","HMGA1","TSG101","PARK7"]	30	0	1.7626	0.6202	0.8525	0.3804	-1.1044	0.5622	0.8557
GOBP_POSITIVE_REGULATION_OF_TRANSCRIPTION_BY_RNA_POLYMERASE_II	["HNRNPU","PPP3CA","SLC9A1","HDAC4","S1PR1","MAVS","CNBP","SLC38A3","RBMX","RPS27A","HSPA5","ARRB1","SQSTM1","HRAS","APEX1","THRAP3","SUB1","GRIN1","CAND1","JUP","MAPK3","MT3","SETD3","SMAD2","PSMC4","CAMK1","PSMC5","ACTR2","NPM1","HMGA1","STAT3","CRTC1","ABHD14B","RAF1","PARK7","PPP2R5B"]	36	0	1.798	0.6103	0.9221	0	-1.586	0.5942	-0.9172
GOMF_SIGNALING_RECEPTOR_BINDING	["GNAO1","CRK","CNRIP1","RAB4A","SHANK1","PTPN11","S1PR1","DDT","GNAZ","PHB2","PALM","HOMER2","PTN","C1QBP","GPI","PHB","P4HB","EIF3A","CACNG3","CACNG2","FKBP1A","PDE4D","PSMC5","STRAP","NENF","SYT1","NPTN","PPP2CA","FLOT1","SDCBP","SRC","TF","UBA3","AP2M1","UFD1","LRPAP1","DLG4","DNM3","JAK2","MIF","NISCH","CCK","TOLLIP","FGG","ARRB1","YWHAG","SQSTM1","DNAJA1","PTK2B","FKBP1B","PPIA","FYN","AIP"…	124	0.0117	1.6928	0.6813	0.8371	0.1774	-1.0175	0.564	0.8616
GOBP_POSITIVE_REGULATION_OF_GENE_EXPRESSION	["HNRNPU","HSPA1B","PRPF19","PLGRKT","PTPN11","DDT","EIF5A","SOD1","C1QBP","EIF2S3","H1-4","EIF4A3","GPI","PHB","CIRBP","CAMK2N1","ELAVL1","HABP4","PLP1","SLC7A5","CRP","MBP","IMPACT","PDE4D","RPL5","ACTG1","APOA2","MAPK3","RPL11","OLFM1","MAPK1","RPS7","RPS9","CNTN1","RPL23","HMGA1","ATP6AP2","GAPDH","RPL30","FLOT1","NTRK3","ERP29","HSPD1","KRAS","PRDX6","SRC","CALR","EEF2","GJA1","HSP90AA1","PP…	80	0	1.7053	0.9386	0.7046	0.2661	-1.0104	0.47	0.9063
GOMF_TRANSCRIPTION_REGULATOR_ACTIVITY	["HNRNPU","SRSF2","DDX1","EDF1","NIBAN2","HDAC4","HSBP1","C1QBP","ENO1","PHB","ARRB1","SND1","APEX1","ACTN4","THRAP3","TRIM28","RUVBL1","SUB1","PA2G4","HDGFL3","MTDH","JUP","SETD3","SMAD2","AIP","NPM1","TFAM","HDGFL2","CARM1","FHL2","HMGA1","STAT3","TSG101","PARK7","NOLC1"]	35	0	1.7561	0.7444	0.7862	0.2857	-1.2066	0.6266	0.8048
GOMF_DNA_BINDING_TRANSCRIPTION_FACTOR_BINDING	["CALR","UBA3","HDAC4","PTMA","PHB2","ARRB1","PSMA6","APEX1","DNAJA1","ACTN4","THRAP3","PPID","MTDH","JUP","SETD3","SMAD2","AIP","NPM1","FHL2","HMGA1","STAT3","YWHAH","CRTC1","PARK7","EIF4E","CPNE1","SRC"]	27	0.0198	1.596	0.3298	1.0625	0.1187	-1.2956	0.8806	0.6899
GOBP_POSITIVE_REGULATION_OF_BIOSYNTHETIC_PROCESS	["MAPRE3","HSPH1","NUP62","S1PR1","ILK","PTGES3","C1QBP","AKAP12","PHB","CIRBP","ELAVL1","HABP4","APEX1","TRIM28","SUB1","CACYBP","CAND1","MAPK3","PSMC4","PSMC5","COL1A1","CAPN2","CCT4","CCT2","TFAM","ACSL3","TCP1","CRTC1","CCT3","RPL30","NOLC1","DDAH2","PAK3","ABHD6","PPP2R5B","SRC","TF","CCT5","KARS1","HTR2A","CNBP","JAK2","SOD2","WDR5","RPS27A","H1-5","ARRB1","SQSTM1","HRAS","PRMT1","PTK2B","H…	120	0.0444	1.5701	0.6077	0.8847	0.2212	-1.0304	0.547	0.9198
mRNA splicing
Node Name	Genes	gs_size	pvalue PV vs PM	NES PV vs PM	pvalue SV vs PM	NES SV vs PM	pvalue SV vs PV	NES SV vs PV	pvalue SV vs SM	NES SV vs SM
GOMF_CATALYTIC_ACTIVITY_ACTING_ON_RNA	["FARSB","DDX19B","TARS3","DARS1","DDX6","DHX15","EIF4A1","EIF4A2","EPRS1","FARSA","SNRNP200","GARS1","HARS1","EIF4A3","RIDA","IARS1","NARS1","MARS1","NT5C3A","REXO2","SARS2","FBL","SND1","IARS2","DCPS","LRRC47","APEX1","LARS1","RARS1","LACTB2","UPF1","YTHDC2","SKIV2L","TSN","TARS1","ERI3","VARS1","POLR2B","WARS1","DDX50","EXOG","CARS2","TARS2","CARS1","DDX17","YARS1","DTD1","DDX5","G3BP1","CNOT1…	62	0.0615	-1.3929	0.2932	-1.1569	0.6658	0.782	0	-1.1135
GOMF_NUCLEASE_ACTIVITY	["TSN","ERI3","EXOG","DDX1","ENDOD1","PLD3","NME1","MYG1","RPS3","ELAC2","PGBD5","G3BP1","CNOT1","RIDA","REXO2","SND1","DCPS","APEX1","LACTB2"]	19							0.0403	-1.2065
GOBP_REGULATION_OF_MRNA_METABOLIC_PROCESS	["HNRNPU","PRPF19","KHDRBS1","MBNL2","CELF1","RNPS1","SRSF6","RBMX","HNRNPL","C1QBP","YWHAZ","PSMA1","RIDA","PSMA2","RPS27A","NUDT21","PSMA3","TRA2B","CIRBP","PSMA4","ELAVL1","PSMA6","YTHDC1","APEX1","RBM8A","PSMB2","THRAP3","PSMB3","HNRNPD","PSMB7","PSMC1","GTPBP1","PSMD2","PSMC4","PSMC5","YWHAB","NPM1","PSMD13","PSME2","CARHSP1","SERBP1","XPO1","AHCYL1","PABPC1","PRDX6"]	45	0.0128	1.5563	0.659	0.8845	0.0284	-1.2527	0.6736	0.7917
GOBP_REGULATION_OF_MRNA_SPLICING_VIA_SPLICEOSOME	["HNRNPU","PRPF19","KHDRBS1","MBNL2","CELF1","RNPS1","SRSF6","RBMX","HNRNPL","C1QBP","TRA2B","CIRBP","YTHDC1","PRDX6","RBM8A","THRAP3"]	16	0.023	1.6211	0.5313	1.0371	0.2632	-1.1421	0.8221	0.6502
Nucleosome organization
Node Name	Genes	gs_size	pvalue PV vs PM	NES PV vs PM	pvalue SV vs PM	NES SV vs PM	pvalue SV vs PV	NES SV vs PV	pvalue SV vs SM	NES SV vs SM
GOBP_CHROMATIN_REMODELING	["TRIM28","RUVBL1","H3-3B","PBRM1","NUDT5","SMARCC2","CBX3","HDAC4","NPM1","HMGA1","HNRNPC","H4C4","INO80","SIRT2","PAK1","RUVBL2","ANP32E","CENPV","HCFC1","RBBP4","RBBP7"]	21							0.0491	1.5142
GOBP_CHROMATIN_ORGANIZATION	["HNRNPU","H2AJ","HDAC4","NAP1L5","JAK2","ANP32E","WDR5","H1-4","PPM1F","PHB","H1-5","ARRB1","FBL","CAMK2D","PRMT1","UBE2N","OTUB1","RBBP7","WDR61","TRIM28","RUVBL1","MAPK3","MT3","PPP5C","SETD3","SNCA","NPM1","CARM1","HMGA1","H4C4","PAK1","PARK7","BABAM2","CDK5"]	34	0.4133	0.9818	0	-1.361	0.2686	-1.1692	0.469	0.9146
GOMF_HISTONE_DEACETYLASE_BINDING	["HSPA1B","HSP90AA1","HSP90AB1","HNRNPD","RAC1","YWHAB","CAMTA2","YWHAE","HDAC4","MTA3","HDAC6","SFPQ","MTA1","SIRT2","MEF2C","PHB","NUDT21","H1-5","SUDS3","RBBP4"]	20							0.0131	1.5191
GOBP_COVALENT_CHROMATIN_MODIFICATION	["TRIM28","RUVBL1","MAPK3","MT3","PPP5C","SETD3","SNCA","HDAC4","CARM1","JAK2","WDR5","PPM1F","PHB","PARK7","H1-5","ARRB1","FBL","CDK5","CAMK2D","PRMT1","UBE2N","OTUB1","WDR61"]	23	0.263	1.2768	0	-1.4089	0.1616	-1.1569	0.7804	0.7747
GOBP_NUCLEOSOME_ORGANIZATION	["H2BU1","H2BC5","H3-3B","IPO4","NAP1L5","NAP1L4","ANP32E","H1-2","H1-3","MACROH2A2","H1-4","H1-5","RBBP4","SHPRH","RBBP7","RUVBL1","SART3","NAP1L1","SUPT16H","SET","SMARCC2","NPM1","HMGA1","H4C4","INO80","MACROH2A1"]	26							0.0101	1.6023
GOBP_POSITIVE_REGULATION_OF_CHROMATIN_ORGANIZATION	["TRIM28","OGT","SART3","CTNNB1","MAPK3","RUVBL2","WDR5","CTBP1","FMR1","WBP2","CHTOP","H1-5","ARRB1","NOS1","SPHK2","UBE2N","WDR61"]	17							0	-1.3339
GOBP_DNA_TEMPLATED_TRANSCRIPTION_INITIATION	["TRIM28","SUB1","CTNNB1","CAVIN1","POLR2B","CAND1","MAPK3","PSMC2","PSMC4","PSMC5","PSMC6","PTEN","BAX","TFAM","TAF15","H4C4","BCLAF1"]	17							0	-1.3722
GOBP_PROTEIN_DNA_COMPLEX_SUBUNIT_ORGANIZATION	["RUVBL1","CAND1","PSMC4","PSMC5","NPM1","NAP1L5","RPL23","HMGA1","H4C4","RAD23B","ANP32E","H1-4","RPS27A","H1-5","RBBP7"]	15	0.4844	-1.0282	0.0944	-1.2237	0.0466	-1.3183	0.051	1.3911
t/nRNA processesing
Node Name	Genes	gs_size	pvalue PV vs PM	NES PV vs PM	pvalue SV vs PM	NES SV vs PM	pvalue SV vs PV	NES SV vs PV	pvalue SV vs SM	NES SV vs SM
GOBP_TRNA_PROCESSING	["LSM6","AARS1","DDX1","FAM98B","HSD17B10","KARS1","TRNT1","RTCB","RTRAF","ELP3","ELP2","OSGEP","ELAC2","SARS1","SSB","ELP1"]	16							0	-1.3444
GOBP_NCRNA_METABOLIC_PROCESS	["AARS1","DDX1","KARS1","RTCB","DARS1","ELP2","OSGEP","RAN","FARSA","EIF4A3","RPL35","FBL","SND1","HRAS","RARS1","RPL10A","SNU13","PA2G4","NOP58","VARS1","QARS1","RPL5","RPL11","RPL27","TARS2","SMAD2","RPS7","RPS8","RPS9","RPS15","RPS16","RPS27","STAT3","RPS28","NOLC1","AIMP2"]	36	0.3025	-1.2527	0	-1.3701	0.7364	-0.8316	0.7327	0.8088
GOBP_NCRNA_PROCESSING	["PRKRA","EIF4A3","NOP56","RPL35","FBL","MDN1","HNRNPA2B1","EIF6","RPL10A","RPS21","SNU13","PA2G4","ERI3","NOP58","RPL5","RPL7A","RPL11","RPL27","SMAD2","RPS6","RPS7","DDX17","RPS8","RPS9","RPS14","RPS15","RPS16","RPS17","RPS24","RPS27","RPS28","TSR2","RPL14","NAF1","NOLC1","LSM6","AARS1","DDX1","FAM98B","HSD17B10","KARS1","TRNT1","RTCB","RTRAF","ELP3","ELP2","OSGEP","ELAC2","SARS1","SSB","ELP1",…	52	0.0511	-1.4628	0	-1.5076	0.4959	-0.9335	0	-1.132
Transcription factor activity
Node Name	Genes	gs_size	pvalue PV vs PM	NES PV vs PM	pvalue SV vs PM	NES SV vs PM	pvalue SV vs PV	NES SV vs PV	pvalue SV vs SM	NES SV vs SM
GOBP_REGULATION_OF_DNA_BINDING_TRANSCRIPTION_FACTOR_ACTIVITY	["HSPA1B","MTPN","PPP3CA","HDAC4","MAVS","PHB2","JAK2","RPS27A","ARRB1","PSMA6","UBE2N","CHP1","PPIA","MTDH","JUP","MAPK3","MAPK1","TMSB4X","NPM1","RPS3","PRNP","STAT3","CRTC1","ANXA3","CAT","CCDC22","PARK7","FLOT1","PPP2R5B","KRAS"]	30	0.4816	0.8878	0	-1.4908	0.2314	-1.1067	0.8974	0.8129
GOBP_POSITIVE_REGULATION_OF_DNA_BINDING_TRANSCRIPTION_FACTOR_ACTIVITY	["HSPA1B","MTPN","PPIA","MTDH","PPP3CA","JUP","HDAC4","MAVS","NPM1","PHB2","JAK2","RPS3","STAT3","CRTC1","ANXA3","CAT","RPS27A","PARK7","FLOT1","PPP2R5B","PSMA6","KRAS","UBE2N"]	23	0.2762	1.1402	0	-1.5976	0	-1.4659	0.431	0.9624

## Sheet: Energy metabolism
Mitochondrial processes
Node Name	Genes	gs_size	pvalue PV vs PM	NES PV vs PM	pvalue SV vs PM	NES SV vs PM	pvalue SV vs PV	NES SV vs PV	pvalue SV vs SM	NES SV vs SM
KEGG_OXIDATIVE_PHOSPHORYLATION	["ATP5PD","ATP5MG","MT-ATP8","ATP5F1E","ATP5PB","ATP5ME","ATP5PF","ATP5PO","NDUFS1","ATP5MF","NDUFS2","SDHB","MT-CO1","COX5B","COX6A1","COX6C","COX7B","COX7A2","UQCRQ","LHPP","MT-CO3","SDHA","MT-ND1","SDHD","UQCRC1","UQCRC2","UQCRH","MT-ND4","COX5A","NDUFV2","NDUFA5","NDUFS4","UQCRFS1","NDUFA10","NDUFV3","ATP6V1F","MT-ND5","NDUFA9","COX4I1","ATP6V1B2","ATP6V1C1","NDUFA11","ATP6V0C"]	43	0.4519	0.9671	0.0451	1.4001	0.011	1.4633	0.497	0.9283
GOBP_STEROID_METABOLIC_PROCESS	["APOA2","MT3","CYB5R3","APOA1","ACAT1","ERLIN2","FDXR","RAN","YWHAH","CAT","SOD1","AKR1B1","G6PD","ACADL","PLPP6","LAMTOR1","SULT4A1","HMGCS1","ATP1A1","FASN"]	20	0.2489	1.3213	0.7088	-0.9018	0	-1.3318	0.7299	0.8249
GOMF_PROTON_TRANSMEMBRANE_TRANSPORTER_ACTIVITY	["ATP5PD","SLC32A1","ATP5MG","MT-ATP8","CYB5A","ATP5F1E","ATP5PB","ATP5ME","ATP5PF","SLC9A1","ATP5PO","ATP5MF","MT-CO1","MTCO2P12","COX5B","COX6A1","COX6C","COX7A2","COX7B","ATP2A2","MT-CO3","COX5A","LETM1","ATP6V1F","COX4I1","ATP6V1B2","ATP6V1C1","ATP6V0C"]	28	0.6832	0.7816	0	1.6987	0.1639	1.4103	0.1651	1.2914
GOBP_ELECTRON_TRANSPORT_CHAIN	["CYB5B","CYB5A","PHGDH","NDUFS1","SLC25A18","NDUFS2","AKR1A1","SDHB","MT-CO1","MTCO2P12","ETFA","ETFB","COX5B","COX6A1","COX6C","IDH3B","COX7A2","COX7B","GLRX","COQ9","UQCRQ","MT-CO3","MT-ND1","SDHA","SDHD","GLRX2","UQCRC1","UQCRC2","UQCRH","MT-ND4","COX5A","GPD1","NDUFV2","NDUFA5","NDUFS4","UQCRFS1","SNCA","NDUFA10","DLD","QDPR","AKR1B1","NDUFV3","MT-ND5","PARK7","MAOB","NDUFA9","NDUFA11","COX4…	48	0.1483	1.2868	0	1.5152	0.3982	1.0556	0.333	0.9609
GOBP_ESTABLISHMENT_OF_PROTEIN_LOCALIZATION_TO_MITOCHONDRIAL_MEMBRANE	["YWHAQ","HSP90AA1","NMT1","TIMM22","YWHAB","YWHAE","TOMM22","MAIP1","YWHAH","SAMM50","YWHAZ","TIMM13","TIMM10","YWHAG","TIMM9","CALM1","TIMM8B"]	17	0.2254	-1.2054	0.1086	1.2839	0	1.5876	0.0793	1.4526
GOBP_MITOCHONDRIAL_TRANSLATION	["LRPPRC","TARS2","MRPL28","MRPS18B","NDUFA7","SHMT2","RMND1","UQCC1","MRPL12","TUFM","MRPS34","C1QBP","GARS1","MRPL49","HARS1","DAP3","GFM1","MRPS36","SARS2","IARS2"]	20							0.0142	1.4518
GOMF_ELECTRON_TRANSFER_ACTIVITY	["CYB5B","CYB5A","PHGDH","NDUFS1","NDUFS2","AKR1A1","SDHB","MT-CO1","MTCO2P12","ETFA","ETFB","COX5B","COX6A1","COX6C","IDH3B","COX7A2","COX7B","GLRX","UQCRQ","MT-CO3","MT-ND1","SDHA","SDHD","GLRX2","UQCRC1","UQCRH","MT-ND4","COX5A","NDUFV2","NDUFA5","NDUFS4","UQCRFS1","NDUFA10","QDPR","AKR1B1","NDUFV3","MT-ND5","MAOB","NDUFA9","COX4I1"]	40	0.0597	1.3599	0	1.6243	0.2978	1.1673	0.379	0.9585
GOBP_ATP_METABOLIC_PROCESS	["ATP5PD","HSPA1B","FIS1","ATP5MG","MT-ATP8","PGK1","ATP5F1E","ATP5IF1","LDHA","ATP5PB","NUP62","ATP5ME","ATP5PF","ATP5PO","ATP5MF","ATP1A2","COQ9","UQCRQ","GPI","MT-ND4","GPD1","NDUFV2","NDUFS4","TMSB4X","UQCRFS1","TPI1","DLD","GAPDH","OGDH","MT-ND5","ENO2","NDUFS1","NDUFS2","HDAC4","HTR2A","SEC13","ALDOA","MT-CO1","ATP1B1","MTCO2P12","ALDOC","COX5B","COX6A1","NUDT2","PPIF","COX6C","COX7A2","COX…	75	0.322	1.043	0.269	1.0578	0	1.3519	0.303	0.9922
GOBP_MITOCHONDRIAL_MEMBRANE_ORGANIZATION	["YWHAQ","ATP5PD","HSP90AA1","ATP5MG","MT-ATP8","ATP5F1E","ATP5IF1","TIMM22","ATP5PB","ATP5ME","SLC25A5","ATP5PF","SLC9A1","ATP5PO","THEM4","ATP5MF","MAIP1","RHOT2","PPIF","VDAC2","YWHAZ","TIMM13","TIMM10","YWHAG","TIMM9","TIMM8B","NMT1","YWHAB","LETM1","YWHAE","TOMM22","YWHAH","CHCHD6","SAMM50","MICOS10","OPA1","CNP","CALM1"]	38	0.434	-0.9612	0.0306	1.478	0.1323	1.4378	0.238	1.0851
GOCC_MEMBRANE_PROTEIN_COMPLEX	["GNAO1","LAMTOR3","VPS26A","NAPA","SHANK1","GNAZ","PHB2","PHB","SYNJ2BP","CACNG3","CACNG2","FKBP1A","MT-ND4","HSPA2","LIN7C","PDE4D","PDCD6","CPLX2","ATP1A3","ATP1B3","CACNB4","TOMM22","YKT6","CHCHD6","SAMM50","PEF1","ABHD12","MT-ND5","LAMTOR1","FLOT1","ABHD6","SDCBP","HSPD1","TF","EMC8","AP2M1","UFD1","AP2S1","TIMM22","AP2B1","DLG4","ARCN1","LRRC8A","STXBP5","VDAC1","VDAC2","TTYH1","PTK2B","FKB…	157	0.638	0.8729	0.018	1.4967	0.111	1.2422	0.412	0.9557
GOMF_HEAT_SHOCK_PROTEIN_BINDING	["STIP1","HSPA1B","HSPA2","PPID","BAG5","HSP90AB1","APOA2","NUP62","PPP5C","CHORDC1","CSNK2A1","SNCA","TFAM","APOA1","RPS3","DNAJB6","FKBP4","ST13","PTGES3","HSPA1L","TOMM34","HSPA5","CDK5","DNAJA1"]	24	0.0165	1.623	0.2636	1.2338	0.7206	0.7389	0.335	1.0176
GOBP_PROTON_TRANSMEMBRANE_TRANSPORT	["ATP5PD","ATP5MG","MT-ATP8","CYB5A","ATP5F1E","ATP5PB","ATP5ME","ATP5PF","SLC9A1","ATP5PO","ATP5MF","PHB2","SLC9A3R1","MT-CO1","MTCO2P12","COX6A1","PPIF","COX6C","COX7A2","COX7B","ATP1A2","ATP2A2","MT-CO3","ATP1A1","ACTN4","MT-ND4","COX5A","CHP1","ATP1A3","TMSB4X","STOML2","MT-ND5","ATP6V1F","PARK7","COX4I1","ATP6V1B2","ATP6V1C1","ATP6V0C"]	38	0.6065	0.8167	0	1.6842	0.0424	1.6035	0.085	1.3572
GOBP_MITOCHONDRION_ORGANIZATION	["PHB2","PHB","ACAD9","PPP2CB","MT-ND4","NMT1","TOMM22","TFAM","SAE1","CHCHD6","TOMM34","SAMM50","MT-ND5","SH3GLB1","NDUFAF4","HSPD1","YWHAQ","TIMM22","SLC25A5","THEM4","DNM1","DNM3","ATAD3A","MTFR1L","SOD2","SLC25A46","HMGCL","VDAC1","CCK","VDAC2","LONP1","YWHAG","SQSTM1","GCLM","FAM162A","CTTN","NDUFA5","AIP","NDUFA10","RAB3A","NDUFV3","DNM1L","NDUFA11","NDUFAF3","ATP5PD","FIS1","ATP5MG","MT-AT…	98	0	-1.0967	0.8965	0.7278	0.321	1.0647	0.718	0.8864
GOCC_RESPIRASOME	["NDUFS1","NDUFS2","SDHB","MT-CO1","MTCO2P12","COX6A1","COX7A2","COX7B","UQCRQ","MT-CO3","MT-ND1","SDHA","SDHD","UQCRC1","UQCRC2","UQCRH","MT-ND4","COX5A","NDUFV2","NDUFA5","NDUFS4","UQCRFS1","NDUFA10","NDUFV3","MT-ND5","NDUFA9","NDUFA11","COX4I1"]	28	0.5234	0.947	0.0322	1.6892	0.0727	1.5481	0.353	1.0175
Fatty acid metabolism
Node Name	Genes	gs_size	pvalue PV vs PM	NES PV vs PM	pvalue SV vs PM	NES SV vs PM	pvalue SV vs PV	NES SV vs PV	pvalue SV vs SM	NES SV vs SM
GOMF_PHOSPHATASE_ACTIVITY	["MTMR12","PPP3CA","PPP6C","PTPRN2","PPM1H","PSPH","PPM1E","PTPN11","PPP1CB","ATP1A2","PPM1F","LHPP","PPP2CB","ATP1A1","ENOPH1","CAMK2G","CA3","PGP","PPP5C","PPP1CC","NT5C3B","PRUNE1","PPP2CA","PLPP6","PTPRE","PPP1CA","ARMT1","SACM1L"]	28	0.0087	1.6641	0.377	1.0169	0.5157	-1.0267	0.8582	0.8048
GOMF_HYDROLASE_ACTIVITY_ACTING_ON_ESTER_BONDS	["ABHD10","MTMR12","PTPRN2","PSPH","PPM1E","PTPN11","GNB1","PAFAH1B3","PPP1CB","ATP1A2","RIDA","PPP2CB","REXO2","SND1","PON2","ENOPH1","APEX1","PPME1","CAMK2G","LACTB2","PGP","PDE4D","VARS1","PGAP1","TARS2","LYPLA1","NT5C3B","PRUNE1","LYPLA2","MGLL","CA2","FAAH","PPP2CA","PLPP6","ABHD12","ARSB","PPT1","ABHD6","PTPRE","NCEH1","PRDX6","FASN","CA1","AARS1","PPP3CA","DDX1","PPP6C","PPM1H","THEM4","ES…	69	0.0216	1.5095	0.7978	0.7816	0.8096	0.7284	0.649	0.8394
GOMF_PHOSPHORIC_ESTER_HYDROLASE_ACTIVITY	["MTMR12","PPP3CA","PPP6C","PTPRN2","PPM1H","PSPH","PPM1E","PTPN11","GNB1","PPP1CB","ATP1A2","PPM1F","LHPP","PPP2CB","ATP1A1","ENOPH1","APEX1","CAMK2G","CA3","PGP","PDE4D","PPP5C","PPP1CC","PLD3","NT5C3B","ENPP6","PRUNE1","PPP2CA","PLPP6","CNP","PDE1B","PTPRE","PPP1CA","ARMT1","SACM1L"]	35	0.0184	1.7611	0.0421	1.5931	0.597	0.8405	0.8922	0.8335
GOBP_LIPID_LOCALIZATION	["GJA1","FIS1","SLC17A7","NAXE","ABCD3","SCARB2","TAC1","SLC25A18","PTPN11","STX1A","APOA1","LRRC8A","NTRK2","DBI","GOT2","CCK","STXBP1","ATP1A2","FABP3","GLTP","PITPNM1","ANXA2","CPLX1","CRP","VAMP7","APOA2","PITPNB","PITPNA","ACSL1","ACSL3","ACSL4","SYT1","RAB3A","EHD1","FABP5","STOML2","VAMP2","LAMTOR1","GIPC1","SYT7"]	40	0.0492	1.6787	0.1725	1.2937	0.5675	0.9288	0.3646	0.9932
GOBP_FATTY_ACYL_COA_METABOLIC_PROCESS	["SLC25A1","GCDH","ACLY","ACOT7","HSD17B4","ACSF3","ACSL1","ACSL3","HSD17B8","ACSL4","TECR","ACSBG1","HSD17B12","ACSL6","CBR4","PPT1","FASN"]	17							0.026	1.3689
GOBP_RESPONSE_TO_KETONE	["CALR","HNRNPD","HPCA","ASS1","PPP1R9B","PSPH","NME1","GNB1","NEFL","AKR1B1","GABRB1","TH","PTN","OPA1","PARK7","MAOB","NQO1","EIF4E","ATP2B1","CALM1","GNAI1","SRC"]	22	0.0336	1.6354	0.3353	1.1444	0.6259	0.812	0.3447	1.0042
GOBP_FATTY_ACYL_COA_BIOSYNTHETIC_PROCESS	["SLC25A1","GCDH","ACLY","ACSF3","ACSL1","ACSL3","HSD17B8","ACSL4","TECR","ACSBG1","HSD17B12","ACSL6","CBR4","PPT1","FASN"]	15							0.0202	1.5006
GOBP_FATTY_ACID_METABOLIC_PROCESS	["ECHS1","ADH4","PRXL2B","ETFA","ETFB","ECI2","PTGES3","TH","ECH1","CBR4","GSTP1","ACAD9","GSTA1","FABP3","PON2","PTGDS","PLP1","PRKAR2B","MAPK3","CNR1","LYPLA1","ACSL1","LYPLA2","ACSL3","MGLL","DLD","ACSL4","TECR","ACSBG1","FAAH","ACSL6","ACADL","ACSF2","FASN","ABCD3","HADHA","THEM4","HADHB","APOA1","ERLIN2","MIF","PAM","ECHDC1","CPT1C","PLAA","IVD","ACAT1","AUH","PTGR2","FABP5","HADH","GSTM1","…	53	0.3502	1.1171	0.125	-1.1775	0	-1.3896	0.471	0.9203
Amino acid metabolism
Node Name	Genes	gs_size	pvalue PV vs PM	NES PV vs PM	pvalue SV vs PM	NES SV vs PM	pvalue SV vs PV	NES SV vs PV	pvalue SV vs SM	NES SV vs SM
GOBP_AMINO_ACID_IMPORT	["SLC7A11","SLC9A3R1","ARL6IP5","SLC43A2","ARL6IP1","SLC7A8","GRM1","ITGB1","KCNJ10","ATP1A2","SLC1A2","SLC1A3","SLC1A4","SLC3A2","SLC6A1","SLC7A5"]	16							0	-1.2905
GOBP_ALPHA_AMINO_ACID_METABOLIC_PROCESS	["PHGDH","ASS1","DDAH1","MPST","PSPH","SRR","TST","CBSL","GAD2","GOT1","GOT2","PYCR3","GLUL","TH","RIDA","ASNS","GCLC","ENOPH1","ADHFE1","GCLM","OAT","MRI1","ALDH7A1","GPT","NIT2","ACAT1","AHCY","DLD","OGDH","QDPR","GLUD1","PARK7","GCSH","DDAH2","ATP2B4","ASRGL1","ATCAY"]	37	0.0499	1.6403	0.827	-0.8207	0.5251	-0.9609	0.9059	0.8172
GOBP_NEGATIVE_REGULATION_OF_CELLULAR_AMIDE_METABOLIC_PROCESS	["CALR","RTN3","HNRNPD","RACK1","CELF1","RPS3","PRNP","NTRK2","STAT3","GAPDH","EIF2S1","RTN1","CAPRIN1","EIF4A3","RIDA","CIRBP","EIF4E"]	17	0.8164	0.6319	0.0345	1.55	0.1686	1.2849	0.188	1.1752
GOBP_CELLULAR_MODIFIED_AMINO_ACID_METABOLIC_PROCESS	["EEF1G","ASS1","SERINC1","GOT2","SOD1","CKB","GSTP1","GSTA1","GSTK1","GGT7","OPLAH","CPT1C","GCLC","GLRX2","GCLM","ATIC","ALDH7A1","CNDP2","PTDSS2","CPQ","IDH1","AHCY","G6PD","ACADL","ABHD12","GLO1","PARK7","GSTM1"]	28	0.0207	1.5103	0.4746	-0.9706	0.3979	-1.002	0.5671	0.8756
GOBP_REGULATION_OF_CELLULAR_AMINO_ACID_METABOLIC_PROCESS	["SLC7A11","PSME3","PSMD14","PSMA1","PSMA2","PSMA3","PSMA4","PSMA5","PSMA6","PSMA7","PSMB1","PSMB2","PSMB3","PSMB4","PSMB5","PSMB6","PSMB7","PSMC1","PSMD1","PSMC2","PSMD2","PSMC4","PSMD3","PSMC5","PSMD4","PSMC6","PSMD5","PSMD7","PSMD8","PSMD9","PSMD12","PSMD13","PSME1","PSME2","PSMD6","PARK7","NQO1","ATP2B4","ATCAY"]	39	0.5237	0.9239	0.1166	-1.2498	0.2369	-1.1341	0	-1.253
GOBP_REGULATION_OF_CELLULAR_AMINE_METABOLIC_PROCESS	["SLC7A11","PSME3","PSMD14","PSMA1","PSMA2","PSMA3","PSMA4","PSMA5","PSMA6","PSMA7","PSMB1","PSMB2","PSMB3","PSMB4","PSMB5","PSMB6","PSMB7","PSMC1","PSMD1","PSMC2","PSMD2","PSMC4","PSMD3","PSMC5","PSMD4","PSMC6","PSMD5","PSMD7","PSMD8","PSMD9","PSMD12","PSMD13","PSME1","PSME2","HPRT1","PSMD6","PARK7","MAOB","NQO1","PDE1B","ATP2B4","ATCAY"]	42	0.3057	1.1658	0.3818	-1.0685	0.4615	-1.0702	0	-1.2007
Carbohydrate glucose homeostasis
Node Name	Genes	gs_size	pvalue PV vs PM	NES PV vs PM	pvalue SV vs PM	NES SV vs PM	pvalue SV vs PV	NES SV vs PV	pvalue SV vs SM	NES SV vs SM
GOBP_CELLULAR_GLUCOSE_HOMEOSTASIS	["KIF5B","FKBP1B","DYNLL1","OXCT1","LGALS1","PPP3CA","MPC2","PTPRN2","RAC1","RACK1","NME1","TH","OPA1","RAF1","TRA2B","VSNL1","CAMK2N1","GCLM","RAB11B"]	19	0.0367	1.6026	0.2991	1.1103	0.7017	0.7865	0.6188	0.7373
GOBP_CARBOHYDRATE_HOMEOSTASIS	["DYNLL1","PPP3CA","MPC2","PTPRN2","RACK1","SLC16A1","PTPN11","TH","TRA2B","CAMK2N1","GCLM","KIF5B","FKBP1B","OXCT1","LGALS1","RAC1","CNR1","NME1","STAT3","FABP5","OPA1","RAF1","PARK7","VSNL1","RAB11B"]	25	0	1.5611	0.0958	1.4095	0.8853	0.6489	0.578	0.7432
GOBP_CELLULAR_RESPONSE_TO_CARBOHYDRATE_STIMULUS	["KIF5B","FKBP1B","DYNLL1","OXCT1","LGALS1","PPP3CA","MPC2","PTPRN2","RAC1","RACK1","NME1","TH","OPA1","RAF1","TRA2B","VSNL1","CAMK2N1","GCLM","RAB11B"]	19	0.0367	1.6026	0.2991	1.1103	0.7017	0.7865	0.5961	0.7367

## Sheet: Cellular stress regulation
Apoptotic pathways
Node Name	Genes	gs_size	pvalue PV vs PM	NES PV vs PM	pvalue SV vs PM	NES SV vs PM	pvalue SV vs PV	NES SV vs PV	pvalue SV vs SM	NES SV vs SM
GOBP_REGULATION_OF_APOPTOTIC_SIGNALING_PATHWAY	["GNAI2","HSPA1B","FIS1","PEA15","GNAI3","RACK1","SLC25A5","TPT1","SLC9A3R1","MIF","FGB","PAK2","SOD2","SOD1","PPIF","VDAC2","ENO1","GSTP1","PAK5","FGG","TXNDC12","NONO","P4HB","TRAP1","GCLM","DNAJA1","BAG5","PPIA","QARS1","CTTN","RPL11","FYN","RPS7","CSNK2A1","ARMC10","RPS3","ITM2C","OPA1","RAF1","DNM1L","PARK7","PPP1CA","ERP29","SRC"]	44	0.0863	1.4206	0.0402	-1.2924	0.1731	-1.2246	0.5755	0.7945
GOBP_NEGATIVE_REGULATION_OF_NEURON_APOPTOTIC_PROCESS	["HSP90AB1","DNAJC5","JAK2","NTRK2","SOD2","AGAP2","NEFL","SOD1","STXBP1","UBE2V2","OXR1","ARRB1","NONO","CORO1A","HRAS","GCLM","PTK2B","MT3","FYN","PRKCG","GABRB2","PARK7","PDPK1","PPT1","KRAS"]	25	0.5551	0.9027	0	-1.4446	0.391	-0.9899	0.851	0.9072
GOBP_REGULATION_OF_MITOCHONDRIAL_OUTER_MEMBRANE_PERMEABILIZATION_INVOLVED_IN_APOPTOTIC_SIGNALING_PATHWAY	["YWHAQ","NMT1","HIP1R","ATP5IF1","SLC25A5","PPP3R1","PPP1R13B","YWHAB","YWHAE","BAX","TP53BP2","YWHAH","GSK3B","YWHAZ","GSK3A","ACAA2","YWHAG"]	17							0.026	1.3593
GOBP_REGULATION_OF_CYSTEINE_TYPE_ENDOPEPTIDASE_ACTIVITY	["FAM162A","FIS1","GRIN1","PDCD6","MT3","RACK1","FYN","CSNK2A1","SNCA","YWHAE","JAK2","RPS3","DNAJB6","PAK2","VCP","CCK","PPM1F","RAF1","PARK7","ARRB1","PRR7","HSPD1","SRC"]	23	0	1.4737	0.5433	-0.9763	0.392	-1.0444	0.7755	0.7869
GOBP_EXTRINSIC_APOPTOTIC_SIGNALING_PATHWAY	["HSPA1B","PEA15","CTTN","FYN","JAK2","FGB","PAK2","ITM2C","GSTP1","PAK5","RAF1","PARK7","FGG","PDPK1","PPP1CA","SORT1","GCLM","SRC"]	18	0.5602	0.9112	0.0323	-1.3171	0.3596	-1.1178	0.6849	0.6479
GOBP_INTRINSIC_APOPTOTIC_SIGNALING_PATHWAY	["FIS1","RACK1","TPT1","JAK2","SLC9A3R1","CRIP1","MIF","SOD2","SOD1","PPIF","VDAC2","PPM1F","ENO1","ERO1A","TXNDC12","NONO","P4HB","HINT1","HRAS","TRAP1","DNAJA1","BAG5","PPIA","RPL11","RPS7","ARMC10","RPS3","OPA1","DNM1L","PARK7","ERP29","SRC"]	32	0.0219	1.715	0.5311	0.8573	0.0651	-1.2001	0.5887	0.8541
GOBP_APOPTOTIC_PROCESS	["NUP62","TPT1","PHB2","CRIP1","SRSF6","PTN","C1QBP","AKAP12","PHB","OXR1","ERO1A","PPP2CB","P4HB","FKBP8","EEF1A2","APEX1","NMT1","RABGGTA","LGALS1","MAPK3","PDCD6","OLFM1","CAPN2","TOMM22","CNR1","TCP1","GAPDH","PPP2CA","ITM2C","DDAH2","SH3GLB1","RMDN3","PPT1","PAK3","ERP29","HSPD1","SRC","YWHAQ","PEA15","RTN3","DYNLL1","KALRN","SLC25A5","THEM4","DNAJC5","ATAD3A","JAK2","MIF","PAK2","SOD2","AGA…	183	0.037	1.4683	0.4231	-0.9919	0.8454	0.8031	0.479	0.9015
GOBP_POSITIVE_REGULATION_OF_PEPTIDASE_ACTIVITY	["MBP","FAM162A","FIS1","GRIN1","PDCD6","RACK1","FYN","SNCA","JAK2","RPS3","ADRM1","PSME2","STAT3","VCP","CCK","PPM1F","ARRB1","PRR7","HSPD1"]	19	0.1549	1.3582	0	-1.3622	0.2813	-1.1221	0.3243	-0.9516
GOBP_APOPTOTIC_SIGNALING_PATHWAY	["HSPA1B","FIS1","ATP5IF1","TPT1","SLC9A3R1","CRIP1","SOD1","RHOT2","GSTP1","PAK5","ERO1A","P4HB","NMT1","SST","RPL11","PDCD6","RPS7","CSNK2A1","YWHAB","YWHAE","ARMC10","YWHAH","ITM2C","OPA1","RAF1","ERP29","SRC","YWHAQ","GNAI2","PEA15","GNAI3","RACK1","SLC25A5","JAK2","MIF","FGB","PAK2","SOD2","CCK","PPIF","VDAC2","YWHAZ","PPM1F","ENO1","FGG","TXNDC12","NONO","YWHAG","HINT1","HRAS","SORT1","TRAP…	65	0	1.6806	0.1851	-1.1937	0	-1.2088	0.4524	0.884
GOBP_NEURON_APOPTOTIC_PROCESS	["HSP90AB1","LANCL1","HDAC4","DNAJC5","JAK2","NTRK2","SOD2","AGAP2","NEFL","SOD1","STXBP1","UBE2V2","OXR1","HSPA5","ARRB1","NONO","CORO1A","HRAS","GCLM","PTK2B","FAM162A","MT3","FYN","PRKCG","PRNP","GAPDH","CDC42","GABRB2","G6PD","PARK7","NQO1","PDPK1","PPT1","PAK3","CDK5","KRAS"]	36	0.4178	0.978	0	-1.4952	0.4653	-0.988	0.743	0.9129
ROS
Node Name	Genes	gs_size	pvalue PV vs PM	NES PV vs PM	pvalue SV vs PM	NES SV vs PM	pvalue SV vs PV	NES SV vs PV	pvalue SV vs SM	NES SV vs SM
GOBP_REGULATION_OF_REACTIVE_OXYGEN_SPECIES_BIOSYNTHETIC_PROCESS	["PTK2B","HSP90AA1","HSP90AB1","DYNLL1","GRIN1","ASS1","DDAH1","RAC1","FYN","SNCA","HDAC4","JAK2","MTCO2P12","SOD2","PARK7","DDAH2","SIRPA","ATP2B4","TRAP1"]	19	0.0231	1.7066	0.8152	-0.7457	0.7309	-0.7517	0.525	0.9012
GOBP_REGULATION_OF_REACTIVE_OXYGEN_SPECIES_METABOLIC_PROCESS	["GNAI2","HSP90AA1","HSP90AB1","DYNLL1","ASS1","GNAI3","DDAH1","HDAC4","JAK2","MTCO2P12","SOD2","SOD1","VDAC1","GSTP1","TRAP1","CRP","PTK2B","SIRT5","GRIN1","MT3","RAC1","FYN","SNCA","GRB2","G6PD","PARK7","DDAH2","SIRPA","ATP2B4"]	29	0.0145	1.763	0.7374	0.7297	0.8499	0.7063	0.428	0.9277
GOBP_REACTIVE_OXYGEN_SPECIES_METABOLIC_PROCESS	["GNAI2","HSP90AA1","HSP90AB1","CYB5B","DYNLL1","ASS1","GNAI3","ATP5IF1","DDAH1","CYB5R3","NDUFS1","HDAC4","JAK2","MTCO2P12","SOD2","SOD1","VDAC1","GSTP1","HBA2","TRAP1","CRP","PTK2B","SIRT5","HBD","GRIN1","MT3","RAC1","FYN","NDUFS4","PRDX4","SNCA","GRB2","CAT","SPR","G6PD","PARK7","MAOB","NQO1","DDAH2","SIRPA","ATP2B4","PRDX6"]	42	0.0148	1.4299	0.5509	-0.8996	0.4018	-1.0088	0.3864	0.9005
GOBP_REGULATION_OF_OXIDOREDUCTASE_ACTIVITY	["PTK2B","GNAI2","HSP90AA1","GNAI3","S100A1","DDAH1","MT3","ECSIT","SNCA","CNR1","LYPLA1","PHB2","POR","SPR","PARK7","DDAH2","ATP2B4","CALM1","KRAS"]	19	0	1.8895	0.2647	1.2151	0.9547	0.5703	0.1529	1.3788
GOBP_POSITIVE_REGULATION_OF_REACTIVE_OXYGEN_SPECIES_METABOLIC_PROCESS	["CRP","PTK2B","GNAI2","HSP90AA1","HSP90AB1","GRIN1","ASS1","GNAI3","DDAH1","SNCA","HDAC4","JAK2","MTCO2P12","GRB2","SOD2","SOD1","GSTP1","PARK7","DDAH2"]	19	0	1.8176	0.7208	0.7079	0.8365	-0.8075	0.5946	0.8162
Immune response
Node Name	Genes	gs_size	pvalue PV vs PM	NES PV vs PM	pvalue SV vs PM	NES SV vs PM	pvalue SV vs PV	NES SV vs PV	pvalue SV vs SM	NES SV vs SM
GOBP_ANTIGEN_PROCESSING_AND_PRESENTATION_OF_EXOGENOUS_PEPTIDE_ANTIGEN_VIA_MHC_CLASS_I	["CALR","VAMP3","SEC22B","PSME3","PSMD14","PSMA1","PSMA2","PSMA3","PSMA4","PSMA5","PSMA6","PSMA7","PSMB1","PSMB2","PSMB3","PSMB4","PSMB5","PSMB6","PSMB7","PSMC1","PSMD1","PSMC2","PSMD2","PSMC4","PSMD3","PSMC5","PSMD4","PSMC6","PSMD5","PSMD7","PSMD8","PSMD9","PSMD12","PSMD13","PSME1","PSME2","PSMD6","PDIA3","ITGAV","LNPEP","MFSD6"]	41	0.5431	0.9195	0.1503	-1.2499	0.0602	-1.2773	0	-1.0913
GOBP_REGULATION_OF_INNATE_IMMUNE_RESPONSE	["HSP90AA1","HSP90AB1","CRK","PRKACB","PTPN11","MAVS","HPX","JAK2","PAK2","PSMA1","PSMA2","PSMA3","PSMA4","NONO","PSMA6","HRAS","PSMB2","PSMB3","PSMB7","PSMC1","PSMD2","FYN","PSMC4","PSMC5","PSMD13","PSME2","PAK1","RAF1","TKFC","PDPK1","PAK3","LAMP1","KRAS","SRC"]	34	0.4344	1.0969	0.1673	-1.173	0.0367	-1.4129	0.3933	-0.947
GOBP_ANTIGEN_RECEPTOR_MEDIATED_SIGNALING_PATHWAY	["CRKL","KHDRBS1","PAK2","THY1","PSMA1","PSMA2","PSMA3","PSMA4","PSMA6","HRAS","UBE2N","PSMB2","PSMB3","PDE4D","PSMB7","CACNB3","PSMC1","PSMD2","FYN","PSMC4","MAPK1","PSMC5","PSMD13","RPS3","PRNP","PSME2","PAK1","STOML2","PDPK1","PAK3","DGKZ"]	31	0.7672	-0.942	0.0402	-1.3139	0.4328	-1.0721	0.5	-0.9673
GOBP_RESPONSE_TO_CYTOKINE	["GNAO1","ALAD","CRK","PTPN11","S1PR1","ILK","EIF4A2","AKAP12","PHB","P4HB","CACYBP","MAPK3","PSMC4","CAPZA1","PSMC5","COL1A1","CAPN2","DPYSL3","ACSL1","TCP1","ACSL4","GAPDH","SIRPA","SRC","STIP1","SLC25A5","HPX","JAK2","MIF","PAK2","SOD2","HNRNPF","TOLLIP","RPS27A","GGT7","SQSTM1","GCLM","ANXA2","UBE2N","PTK2B","ATIC","PPIA","FYN","SNCA","AIP","RPS3","PDE1B","GIPC1","CRKL","HNRNPU","HSPA1B","HSP…	111	0.2911	1.0583	0	-1.1884	0.767	0.7914	0.573	0.8905
GOBP_INTERLEUKIN_1_MEDIATED_SIGNALING_PATHWAY	["PSME3","PSMD14","TOLLIP","PSMA1","PSMA2","RPS27A","PSMA3","SKP1","PSMA4","UBE2V1","PSMA5","CUL1","PSMA6","SQSTM1","PSMA7","RBX1","PSMB1","UBE2N","PSMB2","PSMB3","PSMB4","PSMB5","PSMB6","PSMB7","PSMC1","MAPK3","PSMD1","PSMC2","PSMD2","PSMC4","PSMD3","PSMC5","PSMD4","PSMC6","PSMD5","PSMD7","PSMD8","PSMD9","PSMD12","PSMD13","PSME1","PSME2","PSMD6"]	43	0.6646	0.8105	0.1166	-1.4569	0.074	-1.3526	0	-1.2124
GOBP_T_CELL_RECEPTOR_SIGNALING_PATHWAY	["CRKL","KHDRBS1","PAK2","THY1","PSMA1","PSMA2","PSMA3","PSMA4","PSMA6","HRAS","UBE2N","PSMB2","PSMB3","PDE4D","PSMB7","CACNB3","PSMC1","PSMD2","FYN","PSMC4","MAPK1","PSMC5","PSMD13","RPS3","PRNP","PSME2","PAK1","STOML2","PDPK1","PAK3","DGKZ"]	31	0.7672	-0.942	0.0402	-1.3139	0.4328	-1.0721	0.2621	-1.0097
GOBP_POSITIVE_REGULATION_OF_RESPONSE_TO_BIOTIC_STIMULUS	["HSP90AA1","PRKACB","MAVS","HPX","PAK2","PSMA1","PSMA2","PSMA3","PSMA4","NONO","PSMA6","HRAS","PSMB2","PSMB3","PSMB7","PSMC1","PSMD2","FYN","PSMC4","PSMC5","PSMD13","PSME2","PAK1","RAF1","PDPK1","PAK3","LAMP1","HSPD1","KRAS","SRC"]	30	0.5125	0.9185	0.2515	-1.2239	0.031	-1.4462	0.4907	-0.9296
Response to hydrogen peroxide
Node Name	Genes	gs_size	pvalue PV vs PM	NES PV vs PM	pvalue SV vs PM	NES SV vs PM	pvalue SV vs PV	NES SV vs PV	pvalue SV vs SM	NES SV vs SM
GOBP_CELLULAR_RESPONSE_TO_CHEMICAL_STRESS	["HSPA1B","LANCL1","CRK","RHOB","RACK1","ATG7","JAK2","SOD2","EIF2S1","SOD1","NUDT2","PPIF","LONP1","ATP2A2","GSTP1","OXR1","ERO1A","NONO","P4HB","GLRX2","TRAP1","APEX1","DNAJA1","IMPACT","BAG5","PPIA","HNRNPD","MAPK3","MAP1LC3A","MT3","PPP5C","FYN","MAPK1","LETM1","SNCA","RPS3","GUCY1B1","CAT","AKR1B1","G6PD","PARK7","NQO1","SIRPA","PRDX6","SRC"]	45	0.0718	1.4274	0.572	0.9329	0	-1	0.4995	0.8562
GOBP_RESPONSE_TO_HYDROGEN_PEROXIDE	["GNAO1","EEF2","CRK","RHOB","LDHA","RACK1","SOD2","SOD1","PPIF","HBA2","PPP2CB","GLRX2","TRAP1","APEX1","PTK2B","FKBP1B","IMPACT","MAP1LC3A","PPP5C","FYN","COL1A1","CAPN2","RPS3","CAT","MT-ND5","PARK7","NQO1","SIRPA","SRC"]	29	0.0202	1.6211	0.52	0.9682	0	-1.1048	0.55	0.7846
GOBP_CELLULAR_RESPONSE_TO_INORGANIC_SUBSTANCE	["CALR","ALAD","CRK","HPCA","DLG4","EIF2S1","SOD1","TH","PPIF","EIF4A3","HSPA5","CAMK2D","KCNA1","CACYBP","HNRNPD","MAPK3","MAP1LC3A","MT3","PPP5C","MAPK1","SNCA","GUCY1B1","PRNP","SYT1","NQO1","SYT7","CPNE1","SYT12","TF"]	29	0.547	0.9135	0.0247	1.3869	0.1166	1.286	0.3596	1.0001
GOBP_CELLULAR_RESPONSE_TO_REACTIVE_OXYGEN_SPECIES	["IMPACT","CRK","HNRNPD","RHOB","MAPK3","MAP1LC3A","MT3","PPP5C","RACK1","MAPK1","RPS3","GUCY1B1","SOD2","SOD1","PPIF","PARK7","NQO1","SIRPA","GLRX2","TRAP1","APEX1","SRC"]	22	0.0457	1.44	0.1017	1.3707	0.4633	0.9721	0.6116	0.8387
Regulation of stress response
Node Name	Genes	gs_size	pvalue PV vs PM	NES PV vs PM	pvalue SV vs PM	NES SV vs PM	pvalue SV vs PV	NES SV vs PV	pvalue SV vs SM	NES SV vs SM
GOBP_REGULATION_OF_CELLULAR_RESPONSE_TO_STRESS	["HSPA1B","HSP90AB1","HSPH1","MAPK8IP3","DDAH1","NUP62","TPT1","ATG7","DNAJB6","FKBP4","SOD1","PTGES3","PTN","GSTP1","OXR1","HSPA5","P4HB","MANF","CAMK2D","CAMK2G","TRIM28","MAPK3","MAPK1","SGTA","ACTR2","LETM1","YWHAE","HMGA1","CDC42","HSPA1L","OPA1","SIRPA","ERP29","SDCBP","KRAS","HSP90AA1","LANCL1","NDEL1","RACK1","MAP2K2","HSBP1","SEC13","MIF","SOD2","THY1","UBE2V2","ENO1","TXNDC12","NONO","H…	71	0.0105	1.7422	0.5119	0.9205	0.4074	-0.9577	0.556	0.8945
GOBP_REGULATION_OF_RESPONSE_TO_STRESS	["CRK","HSPH1","MAPK8IP3","NUP62","TPT1","PTPN11","DDT","SRSF6","PTGES3","PTN","C1QBP","OXR1","P4HB","TRIM28","MAPK3","PSMC4","PSMC5","SGTA","CNR1","MGLL","ABHD12","SIRPA","PAK3","ERP29","SDCBP","SRC","UFD1","NDEL1","KARS1","HPX","JAK2","MIF","PAK2","SOD2","CCK","FGG","GGT7","HRAS","PRMT1","UBE2N","DNAJA1","PTK2B","FKBP1B","PPIA","VAMP7","QARS1","FYN","CHORDC1","PRKCG","SNCA","RPS3","UBXN1","BABA…	126	0.0114	1.6526	0.7234	-0.8725	0.1236	-1.0396	0.574	0.8813
GOBP_REGULATION_OF_INFLAMMATORY_RESPONSE	["VAMP7","KARS1","TAC1","TMSB4X","SNCA","CNR1","CELF1","DDT","APOA1","JAK2","MGLL","SOD1","PSMA1","ABHD12","GSTP1","PARK7","SIRPA","PSMA6"]	18	0	1.4719	0.7183	0.8093	0.6118	0.8612	0.346	1.1255

## Sheet: Negative regulation of cell cyc
Node Name	Genes	gs_size	pvalue PV vs PM	NES PV vs PM	pvalue SV vs PM	NES SV vs PM	pvalue SV vs PV	NES SV vs PV	pvalue SV vs SM	NES SV vs SM
GOBP_NEGATIVE_REGULATION_OF_CELL_CYCLE_PHASE_TRANSITION	["ZWINT","PSMB3","PSMB7","PSMC1","BRSK1","PSMD2","PSMC4","PSMC5","CARM1","PSMD13","PSME2","PSMA1","PSMA2","PSMA3","BABAM2","PSMA4","PSMA6","PRMT1","PSMB2"]	19	0.7805	0.7357	0.3927	-1.0687	0	-1.2946	0.3929	-0.9444
GOBP_NEGATIVE_REGULATION_OF_CELL_CYCLE	["ZWINT","CALR","LAMTOR3","PRPF19","HSP90AB1","RHOB","PRKACB","NUBP1","PTPN11","SLC9A3R1","MIF","PSMA1","PSMA2","PSMA3","CAMK2N1","PSMA4","PSMA6","HRAS","PRMT1","PSMB2","RBBP7","PSMB3","PSMB7","TIPRL","PSMC1","BRSK1","DDX39B","PSMD2","PPP1R9B","PSMC4","PSMC5","NPM1","CARM1","RPL23","PSMD13","PRNP","PSME2","PRKAR1A","TSG101","LAMTOR1","BABAM2","PPP2R5B","CDK5"]	43	0.2586	1.1241	0.0461	-1.1809	0.1048	-1.1623	0.86	0.8217
GOBP_NEGATIVE_REGULATION_OF_CELL_CYCLE_PROCESS	["ZWINT","CALR","HSP90AB1","NUBP1","MIF","PSMA1","PSMA2","PSMA3","PSMA4","PSMA6","PRMT1","PSMB2","RBBP7","PSMB3","PSMB7","PSMC1","BRSK1","PSMD2","PSMC4","PSMC5","NPM1","CARM1","RPL23","PSMD13","PSME2","PRKAR1A","BABAM2","PPP2R5B"]	28	0.6486	0.858	0.2249	-1.0748	0	-1.2584	0.866	0.8041
GOBP_NEGATIVE_REGULATION_OF_CELL_CYCLE_G2_M_PHASE_TRANSITION	["PSMB3","PSMB7","PSMC1","BRSK1","PSMD2","PSMC4","PSMC5","PSMD13","PSME2","PSMA1","PSMA2","PSMA3","BABAM2","PSMA4","PSMA6","PSMB2"]	16	0.4286	0.9258	0.2681	-1.1916	0	-1.4419	0.087	-1.1186
