# Supplementary material for: Mitochondria play an essential role in the trajectory of adolescent neurodevelopment and behavior in adulthood: evidence from a schizophrenia rat model
Source: Mol Psychiatry. 2022 Nov 15;28(3):1170–81. doi: 10.1038/s41380-022-01865-4 (PMC10005953; doi:10.1038/s41380-022-01865-4)
Supplement: Supplementary file 3 — Supplementary material [file 41380_2022_1865_MOESM3_ESM.xlsx]

## Sheet: Neuronal processes
Supplementary Table 5 Phosphoproteomics Enrichmentmap NES scores by GSEA
CNS processes
Node Name	Genes	gs_size	pvalue PV vs PM	NES PV vs PM	pvalue SV vs PM	NES SV vs PM	pvalue SV vs PV	NES SV vs PV	pvalue SV vs SM	NES SV vs SM
GOBP_REGULATION_OF_GROWTH	["SLC9A1","ARMC10","PHB","RASAL1","AKAP6","BASP1","EIF4G1","DACT3","GOLGA4","GDI1","CYFIP1","PAK1","BCL11A","LAMTOR1","WFS1","SMAD3","RIMS1","TRPV2","CTTN","CSPG5","NPY1R","ARHGEF11","TKT","MAPK1","SLC23A2","HEPACAM","AKT1","MAG","CDKL5","CREB1","NIPBL","H1-5","MAPT","TNR","NDEL1","DCAF1","ENO1","WWC1","GSK3A","CCAR2","TRIM32","FLCN","PTK2B","SPHK2","GSK3B","SEMA4D","DAB2IP","FAM122A","NEDD4L","C…	101	0.2456	-1.0924	0.1467	-1.1556	0.4673	1.0074	0	1.2609
GOBP_SUBSTRATE_ADHESION_DEPENDENT_CELL_SPREADING	["DMTN","SRGAP2","SRCIN1","CSPG5","CRKL","TYRO3","SRC","VAMP3","PEAK1","WASHC2C","RAB1A","ABL1","RAC3","PTK2","ARHGEF7"]	15	0.8383	-0.6332	0.2565	-1.1274	0.4972	0.9758	0.0256	1.4662
GOBP_MIDBRAIN_DEVELOPMENT	["PLP1","NDRG2","BASP1","SIRT2","SUDS3","ACTB","CSNK1E","CKB","CALM1","INA","CNP","SOS1","MBP","TTBK1","SEC16A","CTNNB1"]	16	0.1951	1.1327	0.9284	-0.6312	0	1.4697	0.2198	1.1429
GOBP_REGULATION_OF_CELL_MORPHOGENESIS	["PDZD8","CDC42EP2","SEMA4D","CFL1","DMTN","RASAL1","CDC42EP4","NEDD4L","CYFIP1","CPNE6","STRIP1","CAMK2B","BCL11A","CRKL","FGD1","MYH9","PLXNA1","SH3KBP1","PTPRD","TPM1","SLC9A3R1","RAC3","PTK2","MARK2","RIMS1","SYT2","MYH10","CSPG5","SRC","SYT4","FBXO31","STRIP2","DBN1","SLC23A2","FES","PALM2AKAP2","PALMD","S100A13","SEPTIN7","CDKL5","ERMN","ARHGEF7","ANAPC2","PLXNA4","ITSN2","DLG1","FAM171A1",…	72	0.1727	1.1783	0.8588	-0.8393	0.0716	1.291	0.0473	1.2857
KEGG_AXON_GUIDANCE	["SEMA4D","PAK2","DPYSL2","L1CAM","CFL1","RGS3","NGEF","SRGAP2","PAK1","ROCK2","PLXNA1","PPP3CA","PLXNC1","RAC3","SRGAP3","PTK2","EFNB1","PAK3","ABLIM3","ABLIM1","DPYSL5","LRRC4C","UNC5A","MAPK1","CFL2","ARHGEF12","FES","EFNB2","ABL1","MAPK3","GSK3B"]	31	0.0613	-1.365	0	-1.529	0.9441	-0.7281	0.0866	1.3703
GOBP_REGULATION_OF_NEUROTRANSMITTER_LEVELS	["KCNJ10","SLC6A11","SYNJ1","PIP5K1C","ATP2A2","PRRT2","PPFIA2","PTPRN2","SNPH","MEF2C","SNAP23","PDE1B","PRKCB","SYN1","SEPTIN5","RIMS1","SYT2","RPH3A","SNAPIN","CSPG5","GPM6B","SYT4","CADPS","SYT7","CPLX2","CAMK2A","BRSK1","CNR1","RAB3GAP1","STXBP1","DNAJC5","DAGLA","SYN3","PPP1R9A","SLC32A1","SV2A","PPFIA1","NOS1","COMT","TRIM9","CASK","NAPB","SYN2","SYT6","PRKCG","BACE1","HTR2A","GRIK5","CPLX…	71	0.94	-0.8289	0.078	-1.2175	0	1.4903	0.136	1.2669
GOBP_POSITIVE_REGULATION_OF_GROWTH	["SLC9A1","SEMA4D","RASAL1","AKAP6","BASP1","EIF4G1","FAM122A","GOLGA4","GDI1","NEDD4L","CYFIP1","CPNE6","PAK1","LRP1","MEF2C","WFS1","SRF","HDGFL2","RIMS1","TRPV2","SYT2","SYT4","MAPK1","DBN1","SLC23A2","AKT1","CDKL5","SFN","ANAPC2","L1CAM","CREB1","NIPBL","ATP8A2","RPTOR","H1-5","MAPT","ITSN2","BMPR2","NDEL1","MAP1B","SYT17","CPNE5","SPTBN4","SYT3","TRIM32","RIMS2","MACF1","TWF2","MTPN","PTK2B"…	51	0.1458	-1.2224	0.0455	-1.2781	0.3299	1.0299	0.0439	1.3139
GOCC_CELL_BODY	["KCNJ10","GIGYF2","GDI1","DENND1A","CYFIP1","STRN3","KCNB1","LRP4","G3BP1","RPS6","PITPNM2","SLC6A1","PSD2","PPP1R1B","RAC3","PITPNM3","SYNPO","PRKAA1","TRPV2","CKB","MAST1","DDN","SPTBN2","DPYSL5","KCNC1","ATP2B1","UNC5A","KCNJ11","HSP90AA1","MAPK1","CPLX2","TUBB4A","GNAO1","PDPK1","ITPR3","PAM","MBP","PRKAR2B","GJC2","ERMN","MPP5","FEZ1","HSP90AB1","MAPT","SORT1","SLC12A5","RBM8A","KIF5C","NDE…	150	0	-1.2522	0.3429	-1.0456	0.5357	-0.9948	0.2053	1.0708
GOBP_CELL_MORPHOGENESIS	["DMTN","PREX2","HECW1","GDI1","LRP4","PAK1","BCL11A","CUL3","MARK2","RIMS1","SPTB","SPTBN2","DPYSL5","CAP1","CSPG5","NCAM1","HSP90AA1","MAPK1","STRIP2","DPYSL4","PALM2AKAP2","PALMD","MAPK3","CDKL5","IRS2","NYAP1","SARM1","ZNF365","BCL11B","KIF5C","TNR","NDEL1","ARHGEF2","ALDOA","ADD1","PAK3","SEC24B","TBR1","COBL","WHRN","PSEN1","DNM1L","CAMSAP1","FRY","GSK3B","SEMA4D","DAB2IP","NEDD4L","SRGAP2"…	234	0.8515	-0.8821	0.0259	-1.1869	0.0686	1.1564	0.3347	1.063
GOCC_GLUTAMATERGIC_SYNAPSE	["CACNG2","PHB","ARHGAP44","SHISA6","SH3GL1","SHISA7","DNM3","RPS27","GRID2","PSD2","PPP1R1B","ABLIM3","ACTB","SEPTIN11","SPTBN2","BSN","ATP2B1","CSPG5","SRC","YWHAZ","CPLX2","BCAN","VCP","CNR1","STXBP1","PRKAR2B","CDKL5","SYN3","AP3D1","DLGAP4","TNR","ADGRA1","GRIN2A","HTR2A","GRIK5","PAK3","PURA","CORO1A","DGKZ","STX1A","APBA1","PLEKHA5","PTK2B","DLGAP3","CAMK4","WASF3","GSK3B","CACNG3","DGKB",…	107	0.0352	-1.3214	0.056	-1.2569	0.1431	1.1626	0.1055	1.2538
GOCC_SOMATODENDRITIC_COMPARTMENT	["CACNG2","PRRT2","GDI1","SHISA6","STRN3","KCNB1","LRP4","KCNIP3","PAK1","PSMC2","WFS1","G3BP1","RPS6","SLC6A1","RGS12","SYN1","MARK2","MARK1","PRKAA1","CKB","MAST1","SPTBN2","DPYSL5","BSN","SAMD4A","HSP90AA1","MAPK1","PALMD","PAM","PRKAR2B","CDKL5","DAGLA","SARM1","SORT1","KIF21B","KIF1B","KIF5C","NDEL1","SHARPIN","ENO2","AKAP12","ELFN1","GSK3A","BACE1","HTR2A","GRIK5","WDFY3","COBL","WHRN","ANK…	250	0.3904	-1.0113	0.4652	-1.0046	0.069	1.133	0	1.1918
GOBP_CENTRAL_NERVOUS_SYSTEM_DEVELOPMENT	["KCNJ10","SLC6A11","NDRG2","BASP1","TAGLN3","SH3GL1","PAK1","ARL13B","ATXN1","GRID2","PAFAH1B2","RAC3","PLP1","ACTB","CKB","MAST1","SPTBN2","SLC7A11","ATP2B1","TACC2","METTL14","HSP90AA1","SRC","MAPK1","BCAN","CNP","GNAO1","AKT1","MAG","PAM","MBP","MOBP","MAPK3","GJC2","MPP5","IRS2","AATK","ABCA2","FEZ1","ZNF365","XRCC6","CREB1","NIPBL","EIF2B5","HMGCS1","HSP90AB1","MAPT","BCL11B","ATRX","PCM1",…	171	0.3911	-0.9814	0.2281	-1.079	0.8831	0.8573	0.0347	1.2899
GOCC_NEURON_PROJECTION	["IGSF9B","CACNG2","SLC6A11","AP3B2","BASP1","PRRT2","GDI1","SHISA6","STRN3","KCNB1","LRP4","KCNIP3","PAK1","PSMC2","WFS1","RPS6","SLC6A1","RGS12","CA2","SYN1","SEPTIN8","MARK2","MARK1","PRKAA1","TBC1D24","CKB","MAST1","DPYSL5","BSN","SAMD4A","NCAM1","DYNC1H1","HSP90AA1","UNC80","MAPK1","HEPACAM","CNR1","PALMD","CDK16","PAM","PRKAR2B","CDKL5","DAGLA","SARM1","AHCYL2","SORT1","AP3D1","BCL11B","TER…	355	0.7954	-0.8991	0.286	-1.0766	0.0337	1.1728	0	1.1926
GOBP_REGULATION_OF_CHEMOTAXIS	["SEMA4D","USP14","TBR1","PLXNA4","ZSWIM8","BMPR2","HRG","S1PR1","PRKD1","DNM1L","NTRK3","MAPK1","MOSPD2","PTK2B","EFNB2","MYCBP2","TMSB4X","SMAD3","MAPK3","STK39","PTK2"]	21	0.0463	-1.4702	0.253	-1.1341	0.0214	-1.4014	0.9474	0.6097
GOBP_POSITIVE_REGULATION_OF_AXONOGENESIS	["SEMA4D","ANAPC2","L1CAM","PLXNA4","GOLGA4","GDI1","MAPT","CYFIP1","PAK1","BMPR2","STK11","LRP1","NDEL1","PLXNA1","SRF","MAP1B","PLXNC1","TIAM2","AMIGO1","TRPV2","MACF1","TWF2","DBN1","RUFY3","ARHGDIA","CDKL5"]	26	0.0498	-1.2403	0.7636	-0.8857	0.8091	-0.8556	0.8011	0.759
GOBP_POSITIVE_REGULATION_OF_MULTICELLULAR_ORGANISMAL_PROCESS	["SLC9A1","DMTN","AKAP6","ATP2A2","BASP1","GOLGA4","GDI1","CYFIP1","PAK1","RPS3","GRID2","FABP5","SMAD3","CA2","PRKCE","PRKAA1","RIMS1","TRPV2","PRKAB1","PRKAB2","CTTN","ATP2B1","DYNC1H1","HSP90AA1","MAPK1","FES","CNR1","PDPK1","AKT1","MAG","MBP","GJC2","CDKL5","ZNF365","XRCC6","CREB1","NIPBL","MAPT","AP3D1","AMOT","TP53BP1","TNR","NDEL1","ENO1","ARHGEF2","SASH1","GAPDH","MAP3K7","GSK3A","HTR2A",…	148	0.67	0.9425	0.0204	-1.1735	0	1.166	0.0725	1.1448
GOBP_SYNAPTIC_SIGNALING	["CACNG2","ATP2A2","PRRT2","SHISA6","KCNB1","CACNB3","SLC6A1","FABP5","SYN1","SEPTIN5","PLP1","RIMS1","BSN","SLC7A11","CSPG5","MAPK1","CNR1","AKT1","PRKAR2B","DAGLA","SYN3","NOVA1","INSYN2A","DLGAP4","BEGAIN","KIF1B","TNR","AKAP12","GSK3A","RIMBP2","BACE1","HTR2A","GRIK5","PSEN1","DGKZ","SLC29A1","CALM1","BAIAP3","DNM1L","KCNIP2","APBA1","CACNA1E","ATP1A2","DLGAP3","CACNA1A","CHAT","GSK3B","DGKB"…	197	0.7851	-0.9279	0.1095	-1.1998	0	1.3238	0.0424	1.2826
GOBP_HINDBRAIN_DEVELOPMENT	["RERE","ZNF365","CEND1","PAK1","SSTR2","CRKL","CTNNA2","ARL13B","MECP2","GRID2","HERC1","SEC24B","TBR1","WHRN","AHI1","PSEN1","CKB","SPTBN2","PTBP2","NCOA1","HAP1","HNRNPD","MTPN","KNDC1","ABL1","GPR37L1"]	26	0.518	-0.9393	0.2991	-1.0836	0.3709	1.0228	0.0413	1.2816
GOBP_GLIOGENESIS	["HDAC2","KCNJ10","MPP5","BNIP3","ABCA2","DAB2IP","ZNF365","CREB1","EIF2B5","MAPT","UFL1","SRGAP2","GAP43","CRKL","LRP1","NF1","BIN1","RTN4","CNTNAP1","SOD1","PLP1","SIRT2","PSEN1","OPALIN","ADAM22","EEF2","CSPG5","TPPP","METTL14","MAPK1","PTK2B","CNP","AKT1","DAAM2","NDRG1","MAG","WASF3","TENM4","TTBK1","MOBP","ABL1","MAPK3","GJC2","HDAC1","GPR37L1"]	45	0.1274	1.3151	0.1471	1.1132	0.0331	1.3257	0.1124	1.1409
GOCC_PRESYNAPSE	["KCNJ10","SLC6A11","PHB","ARHGAP44","PRRT2","DENND1A","CYFIP1","SH3GL1","KCNIP3","MFF","PTPRN2","DNM1","VAMP1","STX7","SNAP23","DNM3","RPS27","SLC6A1","SYN1","PDLIM5","SEPTIN8","SEPTIN5","SEPTIN4","TBC1D24","RIMS1","ACTB","SPTBN2","BSN","KCNC1","ATP2B1","CPLX2","CNR1","CDK16","STXBP1","DNAJC5","GNB5","SYN3","HTT","AP3D1","IQSEC1","KIF1B","NDEL1","RNF40","VDAC1","WDR7","SVOP","GRIN2A","DGKI","PRK…	151	0.8743	0.7885	0.3633	-1.0626	0.0479	1.2631	0.0737	1.2334
GOBP_REGULATION_OF_TRANS_SYNAPTIC_SIGNALING	["KCNJ10","CACNG2","ATP2A2","PRRT2","SHISA6","CYFIP1","KCNB1","SH3GL1","SHISA7","AKAP5","SLC24A2","GRID2","CACNB3","TMEM25","FABP5","PRKCE","SYN1","SEPTIN5","RIMS1","SLC7A11","MPP2","CSPG5","SRC","MAPK1","CPLX2","CNR1","ITPR3","STXBP1","PRKAR2B","SYN3","CREB1","MAPT","DLGAP4","BEGAIN","TNR","RASGRF1","RASGRF2","AKAP12","GRIN2A","MAP1A","DGKI","PRKCG","BACE1","HTR2A","GRIK5","STXBP5","PSEN1","RAB3…	130	0.2314	-1.0684	0	-1.3088	0.1047	1.2613	0.2091	1.1496
GOBP_PALLIUM_DEVELOPMENT	["MPP5","BNIP3","FEZ1","DAB2IP","SLC32A1","SRGAP2","PPP1R9B","CRKL","LRP1","NF1","ATP2B4","NDEL1","RTN4","SRF","GNG12","TBR1","PSEN1","KIF5B","TRA2B","BAD","NCOA1","TACC2","NPY","FGF13","BCAN","TRAPPC9","GSK3B","HDAC1"]	28	0.0603	1.2925	0.0451	1.2371	0.5558	0.9402	0.9728	0.6556
GOBP_FOREBRAIN_DEVELOPMENT	["BNIP3","DAB2IP","SRGAP2","KIF1A","SHANK3","CRKL","LRP1","ARL13B","NF1","ATP2B4","RTN4","SLC4A10","SRF","DCLK1","RAC3","SLC7A11","KCNC2","TACC2","NPY","METTL14","SRC","NRGN","BCAN","CNP","TRAPPC9","GNAO1","RAB3GAP1","SATB2","HDAC1","MPP5","FEZ1","SLC32A1","PLXNA4","CREB1","SSTR2","PPP1R9B","BCL11B","ATRX","PCM1","TNR","NDEL1","ZNF335","GNG12","TBR1","PCDH9","PSEN1","KIF5B","TRA2B","BAD","NCOA1",…	58	0.3708	1.0486	0.3078	1.0597	0.1802	-1.0817	0.027	1.2438
GOBP_METENCEPHALON_DEVELOPMENT	["SEC24B","RERE","ZNF365","WHRN","CEND1","PSEN1","CKB","SPTBN2","PTBP2","NCOA1","PAK1","SSTR2","HAP1","CRKL","HNRNPD","MECP2","MTPN","GRID2","KNDC1","HERC1","ABL1"]	21	0.7303	-0.7722	0.4256	-0.9773	0.3606	1.1119	0.021	1.3736
GOBP_RESPONSE_TO_AXON_INJURY	["BNIP3","SARM1","INPP5F","SOD1","DPYSL3","RANGAP1","CHL1","MAPK8IP3","GAP43","LRP1","TNR","JAK2","NDEL1","MAG","MAP1B"]	15	0.189	1.1798	0.6988	-0.8432	0.0255	1.3309	0.8637	-0.7857
GOBP_BEHAVIOR	["KCNJ10","EIF4G1","PREX2","PUM1","ATXN1","SHISA7","SLC24A2","SLC6A1","PPP1R1B","PRKCE","SEPTIN5","PRKAA1","SPTBN2","GABRG2","SLC7A11","NCOA2","NPY1R","ATP8A1","MAPK1","CNP","CNR1","GNAO1","ITPR3","PRKAR2B","ABCA2","NOVA1","CREB1","HTT","MAPT","SLC12A5","PCM1","TNR","SLC16A1","VDAC1","RASGRF1","GRIN2A","MAP1A","PRKCG","HTR2A","TBR1","AHI1","PSEN1","NCOA1","CIC","HDAC4","APBA1","OPRL1","ATP1A2","C…	97	0.0653	-1.1721	0.0269	-1.2119	0	1.2287	0.3717	1.0421
GOBP_DENDRITIC_SPINE_MORPHOGENESIS	["PAK3","PDLIM5","ABI2","CFL1","ZNF365","PPP1R9A","ARHGAP33","ARHGAP44","CTNND2","NGEF","SIPA1L1","TANC2","SHANK1","KIF1A","SRCIN1","CAMK2B","PPFIA2","SHANK3","DNM1L","DNM3","DLG4","DBN1","HDAC6","SHANK2"]	24	0	-1.3305	0.0852	-1.2766	0.8408	0.728	0.5564	-0.913
GOBP_POSITIVE_REGULATION_OF_AXON_EXTENSION	["ANAPC2","L1CAM","GOLGA4","TRPV2","GDI1","MAPT","CYFIP1","PAK1","BMPR2","LRP1","MACF1","NDEL1","TWF2","DBN1","RUFY3","SRF","MAP1B","CDKL5"]	18	0.0283	-1.4499	0.4067	-1.0716	0.6012	-0.9131	0.8743	0.7586
GOBP_REGULATION_OF_NERVOUS_SYSTEM_DEVELOPMENT	["SEMA4D","MTMR2","GOLGA4","GDI1","CYFIP1","UFL1","LRP4","PAK1","CAMK2B","SHANK3","LRP1","NF1","GRID2","PLXNA1","PPP3CA","RTN4","SRF","PTPRD","THY1","NLGN3","AMIGO1","SIRT2","TRPV2","LRRC4B","TPPP","FBXO31","DBN1","AKT1","MAG","CTNNB1","GJC2","CDKL5","HDAC1","HDAC2","ANAPC2","ZNF365","L1CAM","PLXNA4","MAPT","BMPR2","STK11","DLG1","PCM1","TNR","NDEL1","BIN1","MAP1B","MAP2","PLXNC1","ZNF335","PAK3"…	73	0.4989	1.015	0.2209	-1.1008	0	1.3635	0.176	1.1654
GOCC_DENDRITIC_TREE	["PRRT2","SHISA6","STRN3","KCNB1","LRP4","KCNIP3","PAK1","PSMC2","WFS1","RPS6","RGS12","SYN1","MARK2","MARK1","PRKAA1","CKB","MAST1","DPYSL5","BSN","SAMD4A","HSP90AA1","MAPK1","PALMD","PRKAR2B","CDKL5","DAGLA","SARM1","SORT1","KIF21B","KIF1B","KIF5C","SHARPIN","ELFN1","GSK3A","BACE1","HTR2A","GRIK5","COBL","ANKS1B","PSEN1","APBA1","ATP1A2","GSK3B","BNIP3","DAB2IP","PI4K2A","SRGAP2","CPNE6","ZMYND…	200	0.8658	-0.8996	0.2456	-1.0736	0.0279	1.1729	0.1306	1.1256
GOCC_SYNAPSE	["CACNG2","DMTN","KCNB1","KCNIP3","BCL11A","MFF","RPS3","RPS27","CACNB3","RPL14","ADD3","FABP5","RGS12","SYN1","PLP1","RIMS1","SPTBN2","BSN","SAMD4A","CSPG5","YWHAZ","MAPK1","BCAN","VCP","CNR1","AKT1","CDK16","PRKAR2B","CDKL5","DAGLA","NOVA1","AP3D1","KIF1B","RTN3","ADD1","GSK3A","HTR2A","ANKS1B","PSEN1","DGKZ","SLC29A1","CALM1","BAIAP3","HDAC4","DNM1L","CACNA1E","ATP1A2","CHAT","GSK3B","DGKB","B…	386	0.6848	0.9263	0.249	-1.0526	0.0588	1.2011	0	1.3012
GOBP_NEUROGENESIS	["CAMSAP3","PREX2","HECW1","GDI1","LRP4","PAK1","BCL11A","MICALL1","SYN1","MARK2","MARK1","PLP1","TBC1D24","RIMS1","DENND5A","SPTB","SPTBN2","DPYSL5","CSPG5","NCAM1","METTL14","HSP90AA1","MAPK1","DPYSL4","CNR1","AKT1","CDK16","EIF4ENIF1","MAPK3","CDKL5","DAGLA","IRS2","ABCA2","NYAP1","SARM1","ZNF365","NIPBL","BCL11B","KIF5C","TNR","NDEL1","ARHGEF2","GSK3A","PAK3","SEC24B","NCAM2","TBR1","COBL","W…	308	0.8566	-0.8517	0.1166	-1.1439	0.0211	1.1804	0.085	1.1827
GOBP_DENDRITE_MORPHOGENESIS	["SEMA4D","ABI2","CFL1","ARHGAP33","ARHGAP44","CTNND2","PREX2","NGEF","SIPA1L1","HECW1","TANC2","NEDD4L","SHANK1","LRP4","KIF1A","SRCIN1","CAMK2B","PPFIA2","SHANK3","CTNNA2","DNM3","HECW2","PPP3CA","DCLK1","PTPRD","PDLIM5","FBXO31","DBN1","KNDC1","HDAC6","CDKL5","ANAPC2","SARM1","RERE","ZNF365","PPP1R9A","TNIK","STK11","MINK1","DLG4","MAP2","PAK3","FARP1","NSMF","DNM1L","ADGRB3","RAPGEF2","SHANK2…	49	0.0199	-1.3478	0.0651	-1.2987	0.3858	1.001	0.6822	0.9091
GOCC_MAIN_AXON	["NFASC","MAPT","DLG1","DLG4","EPB41L3","BIN1","ANK1","KCNA2","KCNQ2","MAP1A","MAP1B","THY1","MAP2","NRCAM","LRRC7","SPTBN4","SCN2A","SPTBN1","CNTNAP1","NAV1","SIRT2","KCNAB2","KCNC2","KCNJ11","TUBB4A","MAG","MBP","GJC2","ERMN","DAGLA"]	30	0.4269	1.0483	0.036	1.2388	0.1429	-1.1964	0.142	-1.1889
GOBP_REGULATION_OF_CELL_SHAPE	["CDC42EP2","SEMA4D","DMTN","CDC42EP4","PLXNA4","CYFIP1","DLG1","FAM171A1","BAIAP2","FGD1","MYH9","EPB41L3","PLXNA1","PRAG1","SH3KBP1","ALDOA","TPM1","PLXNC1","SLC9A3R1","CDC42EP1","RAC3","PTK2","PALM","MARK2","CORO1A","MYH10","FMNL2","STRIP2","PTK2B","FMNL1","FES","PALM2AKAP2","PALMD","S100A13","SEPTIN7","WASF3","ERMN"]	37	0	1.4228	0.2505	1.0495	0.2535	1.1475	0.0988	1.2382
GOCC_PRESYNAPTIC_MEMBRANE	["SLC6A11","PHB","PRRT2","PI4K2A","FCHO2","DENND1A","ITSN2","SYAP1","SNPH","ZNRF2","GPM6A","PDE2A","CASK","ATP2B4","KCNA2","GRIN2A","PTPRD","KCNH1","HTR2A","GRIK5","SCN2A","CNTNAP1","STX1B","CDH9","SNAP91","CDH10","RIMS1","STXBP5","PSEN1","KCNC1","ATP2B1","KCNC2","STX1A","LRRC4B","CLTA","RIMS2","ADGRL1","GABBR1","DNM1L","GRM3","APBA1","SLC1A2","SYT7","SLC4A8","EFNB2","CNR1","STXBP1","PCDH8"]	48	0.8547	0.7947	0.2933	-1.132	0.0407	1.4927	0.2998	1.1351
GOBP_NEUROTRANSMITTER_TRANSPORT	["KCNJ10","SLC6A11","SYNJ1","PIP5K1C","ATP2A2","PRRT2","PPFIA2","PTPRN2","SNPH","MEF2C","SNAP23","SLC6A1","PRKCB","SYN1","SEPTIN5","RIMS1","SYT2","RPH3A","SNAPIN","CSPG5","GPM6B","SYT4","CADPS","SYT7","CPLX2","CAMK2A","BRSK1","CNR1","RAB3GAP1","STXBP1","DNAJC5","SYN3","PPP1R9A","SLC32A1","SLC6A17","SV2A","PPFIA1","NOS1","TRIM9","CASK","NAPB","SYN2","SYT6","PRKCG","BACE1","HTR2A","GRIK5","CPLX1","…	72	0.834	-0.8337	0.0988	-1.2319	0.0249	1.364	0.0627	1.3068
GOBP_MULTICELLULAR_ORGANISM_GROWTH	["WDTC1","CCM2","SOD1","CREB1","NIPBL","ATP8A2","RBBP6","SPTBN2","SLC12A5","NPY1R","ATRX","APBA1","WDR11","CDK4","SLC4A10","SOS1","SMPD3","ADD1","SPTBN4"]	19	0.5388	-0.9158	0.0998	-1.3263	0.2407	1.1713	0	1.6653
GOCC_AXON_CYTOPLASM	["AP3B2","SOD1","RANGAP1","KIF5B","MAPT","SNAPIN","KIF1A","AP3D1","MAPK8IP3","HAP1","DYNC1H1","TERF2","KIF1B","KIF5C","NDEL1","DST","KIF3B","MAP1A"]	18	0.5749	1.0011	0.0269	1.418	0.1591	-1.19	0.868	0.7611
GOBP_GROWTH	["SLC9A1","CCM2","SORBS2","ARMC10","PHB","RASAL1","AKAP6","BASP1","EIF4G1","DACT3","GOLGA4","GDI1","CYFIP1","LRP4","PAK1","WASF1","BCL11A","LAMTOR1","SLC9A6","WFS1","SMAD3","WDTC1","PDLIM5","RIMS1","TRPV2","SPTBN2","CTTN","CSPG5","NPY1R","HSP90AA1","SRC","ARHGEF11","TKT","MAPK1","SLC23A2","HEPACAM","AKT1","MAG","CDKL5","CREB1","NIPBL","HSP90AB1","H1-5","MAPT","TRIM28","SLC12A5","ATRX","TNR","NDEL…	143	0.4056	-1.022	0.1113	-1.1122	0.4638	1.0145	0	1.3206
GOBP_GLIAL_CELL_DIFFERENTIATION	["HDAC2","KCNJ10","MPP5","BNIP3","ABCA2","ZNF365","EIF2B5","MAPT","GAP43","LRP1","NF1","BIN1","CNTNAP1","SOD1","PLP1","SIRT2","PSEN1","OPALIN","ADAM22","CSPG5","TPPP","METTL14","MAPK1","CNP","AKT1","DAAM2","NDRG1","MAG","WASF3","TENM4","TTBK1","MOBP","ABL1","MAPK3","HDAC1","GPR37L1"]	36	0.1085	1.3746	0.4116	1.0009	0	1.5362	0.1394	1.1628
GOCC_INTRINSIC_COMPONENT_OF_PRESYNAPTIC_MEMBRANE	["SLC6A11","CDH9","CDH10","PSEN1","ATP2B1","STX1A","GPM6A","GRM3","ATP2B4","SLC1A2","SYT7","EFNB2","CNR1","PTPRD","HTR2A","GRIK5","SCN2A"]	17	0.2189	1.1544	0.2127	-1.2435	0.0436	1.5667	0.103	1.372
GOBP_GLIAL_CELL_DEVELOPMENT	["KCNJ10","MPP5","ABCA2","CNTNAP1","SOD1","PLP1","SIRT2","EIF2B5","PSEN1","ADAM22","MAPT","CSPG5","TPPP","LRP1","NF1","AKT1","NDRG1","MAG","WASF3","TENM4","TTBK1","MOBP"]	22	0.1695	1.237	0.8543	0.8404	0.0287	1.4661	0.132	1.16
GOBP_REGULATION_OF_REGULATED_SECRETORY_PATHWAY	["ATP2A2","KCNB1","PPFIA2","TRIM9","SYT6","SYT17","PRKCG","BACE1","HTR2A","PRKCB","SYN1","SYT3","SEPTIN5","RIMS1","SYT2","STXBP5","SNAPIN","ADCY1","CBARP","RAB3A","CSPG5","STX1A","CALM1","ADRA2A","STXBP5L","RIMS2","DNM1L","SYT4","APBA1","SYT7","FES","SLC4A8","CNR1","PDPK1","RAB3GAP1","CACNA1G","SPHK2","STXBP1","GSK3B"]	39	0.9473	0.7548	0.8337	-0.8666	0.902	0.7269	0.0485	1.34
GOCC_INTRINSIC_COMPONENT_OF_SYNAPTIC_MEMBRANE	["CACNG3","CACNG2","CACNG4","SLC6A11","SHISA6","GPM6A","ATP2B4","GRID2","GRIN2A","PTPRD","SYT6","HTR2A","GRIK5","SCN2A","NLGN3","CDH9","CDH10","PSEN1","ADAM22","PLPPR4","GABRB2","LRFN1","ADCY1","ATP2B1","LRRC4C","CLSTN3","LRFN4","CSPG5","STX1A","LRRC4B","GRM3","SLC1A2","SYT7","EFNB2","CNR1","PCDH8","SLC8A1","DAGLA"]	38	0.4403	-0.9618	0.1341	-1.2399	0	1.6162	0.332	1.0855
GOBP_NEURON_PROJECTION_GUIDANCE	["IRS2","SEMA4D","FEZ1","DPYSL2","L1CAM","PLXNA4","NFASC","RAP1GAP","CYFIP1","BMPR2","GAP43","BCL11B","SHANK3","LRP1","SPTAN1","KIF5C","TNR","EVL","PLXNA1","BSG","SH3KBP1","MYCBP2","SOS1","PLXNC1","NRCAM","SPTBN4","EFNB1","PTK2","SHC3","SPTBN1","CRMP1","TBR1","CHL1","SPTB","KIF5B","SPTBN2","ZSWIM8","DPYSL5","UNC5A","NCAM1","SRC","MAPK1","DPYSL4","EFNB2","PRKCA","TRIO","MAPK3"]	47	0.0445	-1.3471	0.2151	-1.0648	0.829	-0.8919	0.0741	1.1772
GOCC_POSTSYNAPSE	["IGSF9B","CACNG2","SLC6A11","DMTN","PRRT2","SHISA6","KCNB1","LRP4","BCL11A","PSMC2","RPS3","RPS27","PSD3","RPL14","ADD3","FABP5","SYN1","IQSEC3","SPTBN2","BSN","CSPG5","MAPK1","PALMD","AKT1","PRKAR2B","CDKL5","DAGLA","SYN3","INSYN2A","AP3D1","DLGAP4","SHARPIN","ADGRA1","ADD1","GSK3A","HTR2A","GRIK5","PAK3","ANKS1B","DGKZ","SLC29A1","CLTA","SH2D5","APBA1","PLEKHA5","BCAS1","ATP1A2","DLGAP3","GSK3…	214	0.7737	-0.8628	0.5069	-0.9822	0.149	1.159	0	1.2982
ion transport
Node Name	Genes	gs_size	pvalue PV vs PM	NES PV vs PM	pvalue SV vs PM	NES SV vs PM	pvalue SV vs PV	NES SV vs PV	pvalue SV vs SM	NES SV vs SM
GOBP_SODIUM_ION_TRANSMEMBRANE_TRANSPORT	["SLC9A1","SLC6A11","STOM","WNK2","HECW1","NEDD4L","SLC20A1","SLC9A6","ATP1A1","SLC8A2","NALCN","SHROOM2","ATP2B4","SLC24A2","HECW2","SLC9A7","SLC4A10","SLC6A1","HCN4","FXYD7","SLC9A3R1","HCN1","PRKCE","HCN2","FXYD1","SLC24A3","SLMAP","CAMK2D","SLC6A17","SLC20A2","NOS1","DLG1","STK39","SCN2A","KIF5B","HCN3","SLC4A7","SCN9A","SLC4A4","FGF12","FGF13","ATP1A3","SLC4A8","ATP1A2","SCN2B","SLC6A15","CA…	50	0.5032	0.9584	0.2224	-1.1424	0	1.412	0.028	1.3955
GOMF_INORGANIC_ANION_TRANSMEMBRANE_TRANSPORTER_ACTIVITY	["ANO8","SLC12A5","GABRB3","ANO3","VDAC1","SLC4A10","SLC6A1","SLC12A9","SLC4A3","SLC12A6","TTYH3","GABRB2","GABRG2","SLC4A1","FXYD1","SLC4A7","SLC4A4","MFSD5","SLC25A11","SLC4A8","CLCN6","VDAC3","VDAC2","SLC1A4","CFTR"]	25	0.0847	1.1697	0.7201	0.9316	0.1637	1.2152	0	1.4517
GOBP_SODIUM_ION_TRANSPORT	["SLC9A1","SLC6A11","STOM","WNK2","HECW1","NEDD4L","SLC20A1","SLC9A6","ATP1A1","SLC8A2","NALCN","SHROOM2","ATP2B4","SLC24A2","HECW2","SLC9A7","SLC4A10","SLC6A1","HCN4","FXYD7","SLC9A3R1","HCN1","PRKCE","HCN2","FXYD1","SLC24A3","SLMAP","CAMK2D","SLC23A2","AKT1","SLC6A17","SLC20A2","SLC22A5","NOS1","DLG1","SPTBN4","STK39","SCN2A","KIF5B","HCN3","SLC38A1","SLC4A7","SCN9A","SLC4A4","FGF12","FGF13","A…	55	0.7213	0.8503	0.1667	-1.2326	0.0487	1.33	0	1.3905
GOMF_CATION_TRANSMEMBRANE_TRANSPORTER_ACTIVITY	["KCNJ10","SLC9A1","CACNG2","SLC6A11","ATP2A2","TMEM175","SLC20A1","KCNB1","KCNIP3","SLC9A6","NALCN","SLC24A2","SLC9A7","CACNB3","SLC6A1","SLC12A9","SLC46A1","TRPV2","KCNC1","KCNMA1","ATP2B1","SLC24A3","KCNJ11","UNC80","ATP8A1","SLC23A2","CNR1","ITPR3","SLC20A2","SLC12A5","SLC2A13","GRIN2A","GRIK5","PSEN1","SLC15A2","SLC38A1","SLC4A7","SLC4A4","SLC7A8","KCNIP2","COX4I1","ATP1A3","PTK2B","CACNA1E"…	105	0.369	1.0377	0.4257	-1.0121	0.1162	1.2118	0	1.256
GOMF_SYMPORTER_ACTIVITY	["SLC6A11","SLC32A1","SLC6A17","SLC20A2","SLC20A1","SLC22A5","SLC12A5","SLC24A2","SLC16A1","SLC2A13","SLC4A10","SLC6A1","SLC12A9","SLC12A6","SLC15A2","SLC38A1","SLC24A3","SLC4A7","SLC4A4","SLC1A2","SLC1A3","SLC23A2","SLC4A8","SLC6A15","SLC1A4","SLC6A7","SLC16A7"]	27	0.0181	1.3818	0.632	0.9347	0.6905	0.7973	0.2394	1.1324
GOBP_ACTIN_FILAMENT_BASED_MOVEMENT	["SLC9A1","ATP2A2","LIMCH1","NEDD4L","GJA1","DLG1","ATP1A1","MYH9","BIN1","WIPF2","MYO5A","MYO9B","FNBP1L","HCN4","WIPF3","TPM1","AKAP9","MYBPC1","MYH10","CAMK2D","FGF12","FGF13","PDE4B","ANK2","MYH7","PDE4D","KCNH2","ATP1A2","SCN2B","CACNA1C","CACNA1G","RYR2"]	32	0.8383	-0.7657	0.2891	1.0851	0.0346	-1.39	0.2019	-1.1474
GOBP_VASCULAR_TRANSPORT	["ABCA2","SLC6A17","SLC22A5","GJA1","APOE","LRP1","SLC8A2","ATP2B4","ABCB1","SLC16A1","SLC2A13","SLC6A1","SLC9A3R1","FABP5","SLC4A3","SLC15A2","SLC38A1","SLC29A1","SLC24A3","SLC4A4","SLC7A8","ATP8A1","SLC1A2","SLC1A3","SLC4A8","ATP1A2","SLC1A4","SLC7A2","SLC16A7"]	29	0.0497	1.3361	0.9576	-0.7225	0.2599	1.1308	0.5453	0.9516
GOBP_INORGANIC_ANION_TRANSPORT	["ANO8","SLC20A2","SLC20A1","SLC12A5","GABRB3","ABCB1","ANO3","VDAC1","SLC4A10","SLC6A1","PRKG2","SLC12A9","SLC4A3","SLC12A6","TTYH3","GABRB2","GABRG2","SLC4A1","FXYD1","SLC4A7","SLC4A4","MFSD5","SLC1A3","SLC25A11","SLC4A8","CLCN6","VDAC3","VDAC2","SLC1A4","CFTR"]	30	0.4699	1.025	0.707	0.9054	0.2941	1.1007	0.0368	1.5172
GOMF_SODIUM_ION_TRANSMEMBRANE_TRANSPORTER_ACTIVITY	["SLC9A1","SLC6A11","SLC20A2","SLC20A1","SLC9A6","ATP1A1","SLC8A2","NALCN","SHROOM2","SLC24A2","SLC9A7","SLC4A10","SLC6A1","HCN4","HCN1","GRIK5","HCN2","SCN2A","HCN3","SLC38A1","SLC24A3","SLC4A7","SCN9A","SLC4A4","SLC1A2","ATP1A3","SLC1A3","SLC23A2","SLC4A8","ATP1A2","SCN2B","SLC6A15","CACNA1G","SLC6A7","SLC3A2","SLC8A1"]	36	0.8092	0.8305	0.1116	-1.2767	0.0494	1.2958	0	1.5667
GOBP_NEGATIVE_REGULATION_OF_ANION_TRANSPORT	["SLC43A2","IRS2","ABCA2","DMTN","WWP2","GDI1","KCNB1","NOS1","GRM7","APOE","NPY5R","PPP3CA","PRKG2","SUFU","FABP5","GSK3A","PRKCB","PFKL","RANGAP1","RAB11FIP5","TPR","ADRA2A","KCNJ11","STXBP5L","GPM6B","SYT4","FRMD4A","CARTPT","CNR1","AKT1","PEA15"]	31	0.6221	-0.9704	0.6229	-0.9022	0	1.405	0.4375	1.0108
GOBP_REGULATION_OF_MEMBRANE_POTENTIAL	["KCNJ10","SLC9A1","CACNG2","AKAP6","ATP2A2","KCNB1","SH3GL1","NALCN","EHD3","GRID2","CACNB3","TMEM25","NTSR2","RIMS1","GABRG2","KCNMA1","MPP2","FXYD1","KCNJ11","SLMAP","SRC","VCP","CNR1","AKT1","CFTR","MAPT","INSYN2A","GRIN2A","GSK3A","GRIK5","PSEN1","BAD","SLC29A1","STX1A","CALM1","SLC4A4","KCNIP2","ATP1A3","PTK2B","CACNA1E","ATP1A2","CACNA1A","GSK3B","CACNB4","BNIP3","CACNG4","MTMR2","WWP2","N…	108	0.9002	0.7486	0.3387	-1.0542	0.0905	1.2582	0	1.3288
GOBP_MEMBRANE_DEPOLARIZATION	["CACNG2","CACNG4","NEDD4L","CACNB3","HCN4","JUN","HCN2","SCN2A","CHRNA4","SCN9A","SLMAP","SRC","CAMK2D","FGF12","ANK2","CACNA1E","KCNH2","ATP1A2","SCN2B","CACNA1C","CACNA1G","CACNA1A","ABL1","CACNB4","SLC8A1"]	25	0.7226	-0.8189	0.0492	-1.3274	0.3846	1.0593	0.1032	1.1875
GOBP_CALCIUM_ION_TRANSMEMBRANE_TRANSPORT	["CACNG3","SLC9A1","CACNG2","CACNG4","PHB","AKAP6","ATP2A2","JPH3","GRIN2D","SLC8A2","GPM6A","PRKACA","NALCN","ATP2B4","SLC24A2","EHD3","CACNB3","THY1","STIM1","PRKCE","PLP1","TRPV2","GRIN1","CBARP","GRIN2B","ATP2B1","SLC24A3","CAMK2D","PDPK1","ITPR3","GNB5","GJC2","HTT","NOS1","MCOLN1","BIN1","VDAC1","GRIN2A","ATP2B3","ATP2B2","HTR2A","CORO1A","PSEN1","GSTO1","CACHD1","CALM1","ADRA2A","HAP1","PD…	68	0.4004	1.0185	0.271	-1.073	0	1.4836	0.4239	0.9846
GOMF_CATION_CHANNEL_ACTIVITY	["CACNG3","KCNJ10","CACNG2","CACNG4","TMEM175","KCNB1","KCNIP3","GRIN2D","GPM6A","NALCN","SHROOM2","SLC24A2","CACNB3","HCN4","HCN1","HCN2","CHRNA4","TRPV2","GRIN1","KCNC1","KCNMA1","GRIN2B","KCNC2","SLC24A3","KCNJ11","UNC80","CNR1","ITPR3","MCOLN1","KCNA2","GRIN2A","KCNQ2","KCNH1","GRIK5","SCN2A","PSEN1","KCNAB2","KCNF1","KCNQ5","HCN3","CACHD1","KCNH7","SCN9A","KCNIP2","PTK2B","CACNA1E","KCNH2","…	60	0.91	0.7413	0.1362	-1.2052	0.0326	1.3299	0.4796	0.9892
GOBP_MAINTENANCE_OF_LOCATION	["AKAP6","JPH3","CDS2","EHD1","GJA1","APOE","PRKACA","ARL2","THY1","AKAP9","PRKCE","GOLPH3","HNRNPU","VPS13C","CAMK2D","DBN1","RER1","PDPK1","AKT1","ITPR3","ARHGAP21","CCDC88A","HTT","G3BP2","OSBPL11","INSIG2","NOS1","AP3D1","MCOLN1","SLC30A3","FTH1","SKP1","SUFU","HTR2A","GRIK5","CORO1A","RANGAP1","PSEN1","GSTO1","CALM1","HAP1","YWHAB","TWF2","PTK2B","ANK2","PDE4D","TWF1","ATP1A2","CACNA1C","FKB…	56	0.6025	-0.9265	0.4037	-1.0698	0.4334	1.0035	0.0243	1.3148
GOBP_CHLORIDE_TRANSPORT	["SLC12A6","TTYH3","ANO8","GABRB2","GABRG2","SLC4A1","FXYD1","SLC12A5","GABRB3","ABCB1","SLC1A3","ANO3","SLC4A8","CLCN6","SLC4A10","SLC6A1","PRKG2","SLC1A4","SLC12A9","CFTR"]	20	0.1384	1.1754	0.1563	1.1767	0.2575	1.0844	0.0248	1.4298
GOBP_TRANSITION_METAL_ION_TRANSPORT	["STEAP3","SLC46A1","PGRMC2","C1ORF194","HRG","ARHGAP1","SLC22A17","MCOLN1","SLC30A3","SLC39A7","TMEM163","CLTC","ATP6V0D1","ISCU","FTH1"]	15	0.2231	-1.3851	0.3673	1.1484	0.0395	-1.5732	0.289	-1.193
GOBP_REGULATION_OF_CALCIUM_ION_TRANSMEMBRANE_TRANSPORT	["SLC9A1","AKAP6","JPH3","HTT","NOS1","PRKACA","EHD3","BIN1","VDAC1","CACNB3","THY1","STIM1","PRKCE","PLP1","CORO1A","GSTO1","CBARP","CALM1","ADRA2A","HAP1","CAMK2D","PDE4B","PTK2B","ANK2","PDE4D","AHNAK","ATP1A2","PDPK1","CACNA1C","FKBP1A","GNB5","ABL1","RYR2","CACNB1","GJC2","CACNB4","SLC8A1"]	37	0.8537	-0.823	0.1	-1.1807	0	1.4011	0.6004	0.964
GOMF_CHLORIDE_TRANSMEMBRANE_TRANSPORTER_ACTIVITY	["SLC12A6","TTYH3","ANO8","GABRB2","GABRG2","SLC4A1","FXYD1","SLC12A5","GABRB3","ANO3","SLC4A8","CLCN6","SLC6A1","SLC1A4","SLC12A9","CFTR"]	16	0.1053	1.1761	0.0822	1.2522	0.3092	1.1011	0	1.3952
GOBP_INORGANIC_ION_TRANSMEMBRANE_TRANSPORT	["KCNJ10","SLC9A1","CACNG2","SLC6A11","PHB","AKAP6","STOM","ATP2A2","TMEM175","WNK2","HECW1","SLC20A1","KCNB1","KCNIP3","SLC9A6","NALCN","SLC24A2","EHD3","ANO3","SLC9A7","CACNB3","SLC6A1","SLC12A9","PRKCE","PLP1","SLC46A1","TRPV2","GABRG2","KCNC1","KCNMA1","ATP2B1","FXYD1","SLC24A3","KCNJ11","SLMAP","SLC25A11","PDPK1","ITPR3","GNB5","GJC2","CFTR","HTT","SLC20A2","SLC12A5","VDAC1","GRIN2A","HTR2A"…	155	0.5796	0.9742	0.5668	-0.9011	0	1.3251	0.1397	1.1685
GOMF_SOLUTE_CATION_SYMPORTER_ACTIVITY	["SLC6A11","SLC12A6","SLC32A1","SLC20A2","SLC20A1","SLC15A2","SLC38A1","SLC12A5","SLC4A7","SLC4A4","SLC1A2","SLC1A3","SLC23A2","SLC2A13","SLC4A8","SLC6A15","SLC4A10","SLC6A1","SLC12A9","SLC6A7"]	20	0.0467	1.4016	0.7591	0.8371	0.6301	0.8918	0.3488	1.0505
GOBP_CALCIUM_ION_TRANSPORT	["CACNG3","SLC9A1","CACNG2","CACNG4","PHB","AKAP6","ATP2A2","JPH3","GJA1","CAMK2B","GRIN2D","PACSIN3","SLC8A2","GPM6A","WFS1","PRKACA","NALCN","ATP2B4","SLC24A2","EHD3","MYLK","PPP3CA","CACNB3","THY1","STIM1","PRKCB","PRKCE","CAMK2G","CHRNA4","PLP1","TRPV2","GRIN1","CBARP","GRIN2B","ATP2B1","SLC24A3","CAMK2D","CAMK2A","GNAO1","PDPK1","ITPR3","GNB5","CTNNB1","GJC2","HTT","NOS1","MCOLN1","BIN1","VD…	83	0.6673	-0.84	0.1152	-1.2113	0	1.4164	0.5784	0.9603
GOCC_T_TUBULE	["SLC9A1","CACNG4","AKAP6","GOT2","FXYD1","KCNJ11","ATP1A1","ATP2B4","ANK2","BIN1","AHNAK","ATP1A2","CACNA1C","CACNB3","CACNG8","SCN2A","SLC8A1"]	17	0.8589	0.7015	0.1205	-1.202	0.7434	0.9191	0.0281	1.3456
GOBP_REGULATION_OF_CALCIUM_ION_TRANSMEMBRANE_TRANSPORTER_ACTIVITY	["SLC9A1","AKAP6","JPH3","HTT","NOS1","PRKACA","EHD3","CACNB3","STIM1","GSTO1","CBARP","CALM1","ADRA2A","HAP1","CAMK2D","PDE4B","ANK2","PDE4D","AHNAK","ATP1A2","FKBP1A","GNB5","RYR2","CACNB1","CACNB4"]	25	0.8132	-0.8544	0.4045	-1.043	0	1.3616	0.9182	0.7687
GOMF_PASSIVE_TRANSMEMBRANE_TRANSPORTER_ACTIVITY	["CACNG3","KCNJ10","CACNG2","CACNG4","TMEM175","ANO8","KCNB1","KCNIP3","GJA1","GRIN2D","GPM6A","NALCN","SHROOM2","SLC24A2","GRID2","ANO3","AQP4","CACNB3","HCN4","HCN1","HCN2","CHRNA4","TRPV2","GABRB2","GABRG2","GRIN1","KCNC1","KCNMA1","GRIN2B","KCNC2","FXYD1","SLC24A3","KCNJ11","UNC80","CNR1","ITPR3","VDAC3","GJB6","GJC2","SLC14A1","CFTR","MCOLN1","GABRB3","VDAC1","KCNA2","GRIN2A","KCNQ2","KCNH1"…	80	0.9078	0.73	0.078	-1.2273	0.0324	1.3765	0.0893	1.2003
GOBP_VESICLE_MEDIATED_TRANSPORT_TO_THE_PLASMA_MEMBRANE	["SNX27","ARHGAP44","GOLGA4","GGA3","RAB31","CNST","NSF","CCDC93","VPS35","AKAP5","RAB7A","MICALL1","EXOC5","CPLX1","SPTBN1","GOLPH3","ARFGEF2","STX1B","TAMALIN","GRIP1","LLGL1","RAB8A","GRIPAP1","GRIP2","VPS26A","MACF1","VAMP3","SEC16A","WASHC2C"]	29	0.7556	-0.8025	0.9074	0.7447	0.568	-0.8709	0.0321	1.2283
GOBP_MAINTENANCE_OF_LOCATION_IN_CELL	["AKAP6","JPH3","GJA1","APOE","PRKACA","ARL2","THY1","AKAP9","PRKCE","GOLPH3","HNRNPU","VPS13C","CAMK2D","DBN1","RER1","PDPK1","AKT1","ITPR3","ARHGAP21","CCDC88A","HTT","INSIG2","NOS1","AP3D1","MCOLN1","SLC30A3","FTH1","SKP1","HTR2A","GRIK5","CORO1A","RANGAP1","PSEN1","GSTO1","CALM1","HAP1","TWF2","PTK2B","ANK2","PDE4D","TWF1","ATP1A2","CACNA1C","FKBP1A","TMSB4X","RASA3","ABL1","RYR2","ITPR1","SL…	50	0.5186	-0.9635	0.3264	-1.096	0.606	0.9143	0.0243	1.2314
GOBP_CATION_TRANSMEMBRANE_TRANSPORT	["KCNJ10","SLC9A1","CACNG2","SLC6A11","PHB","AKAP6","STOM","ATP2A2","TMEM175","WNK2","HECW1","SHISA6","SLC20A1","KCNB1","KCNIP3","SLC9A6","SHISA7","NALCN","SLC24A2","EHD3","SLC9A7","CACNB3","SLC6A1","SLC12A9","PRKCE","PLP1","SLC46A1","TRPV2","KCNC1","KCNMA1","ATP2B1","FXYD1","SLC24A3","KCNJ11","SLMAP","UNC80","ATP8A1","PDPK1","ITPR3","GNB5","GJC2","SLC43A2","HTT","SLC20A2","SLC12A5","VDAC1","RASG…	164	0.5225	0.9805	0.638	-0.8906	0	1.3463	0.218	1.1109
GOMF_TRANSPORTER_ACTIVITY	["KCNJ10","SLC9A1","CACNG2","SLC6A11","ATP2A2","TMEM175","SLC20A1","KCNB1","KCNIP3","SLC9A6","NALCN","SLC24A2","ABCB1","GRID2","PITPNM2","ANO3","SLC9A7","CACNB3","SLC6A1","SLC12A9","FABP5","SYN1","GRAMD1B","SLC46A1","OSBPL6","TRPV2","OSBPL7","GABRG2","SLC7A11","KCNC1","KCNMA1","ATP2B1","OSBPL3","FXYD1","SLC24A3","KCNJ11","OSBP","UNC80","ATP8A1","SLC25A11","SLC23A2","CNR1","ITPR3","GJC2","CFTR","S…	168	0.9429	0.7762	0.492	-0.9798	0.1488	1.1445	0.0262	1.207
GOCC_TRANSPORTER_COMPLEX	["CACNG3","SLC9A1","CACNG2","CACNG4","AKAP6","SHISA6","SHANK1","KCNB1","KCNIP3","SHANK3","GRIN2D","ATP1A1","SHISA7","PRKACA","GRID2","SUMO1","CACNB3","HCN4","AKAP9","HCN1","HCN2","CHRNA4","AMIGO1","CTTN","GABRB2","GABRG2","GRIN1","KCNC1","KCNMA1","GRIN2B","KCNC2","FXYD1","KCNJ11","ABCB8","UNC80","ATP8A1","CFTR","DLG3","ABCA2","NOS1","DLG1","GABRB3","DLG4","KCNA2","GRIN2A","KCNQ2","KCNH1","LRRC7",…	78	0.5427	0.9515	0.6548	-0.8633	0.076	1.3413	0.0371	1.216
Microtubule organization
Node Name	Genes	gs_size	pvalue PV vs PM	NES PV vs PM	pvalue SV vs PM	NES SV vs PM	pvalue SV vs PV	NES SV vs PV	pvalue SV vs SM	NES SV vs SM
GOCC_CORTICAL_ACTIN_CYTOSKELETON	["SPTBN1","PPP1R9A","DSTN","COBL","CORO1A","EPB41L2","SPTB","SPTBN2","CTTN","LLGL1","MTSS2","CAP1","PPP1R9B","SPTAN1","SHROOM2","MYH9","DBN1","MOBP","PRKCB","SPTBN4"]	20	0.3891	1.0287	0.8147	-0.7791	0	1.4869	0.3222	1.0897
GOCC_MICROTUBULE_ORGANIZING_CENTER	["CAMSAP3","RABGAP1","KIFC2","ALS2","RAP1GAP2","UBR4","DYNC1LI1","CC2D1A","CUL3","ARL2","RABL6","FSD1","C2CD5","MFAP1","PTK2","TACC2","SLMAP","DYNC1H1","ILRUN","MAPK1","AKT1","PRKAR2B","CDKL5","ABCA2","FEZ1","PPP4R2","LEO1","ZNF365","HTT","RBM39","APEX1","EHBP1","CCSAP","SPECC1","RILPL1","PCM1","CCDC92","CEP104","NDEL1","CEP170","SLC16A1","PPP1R12A","SKP1","PLEKHA7","SPECC1L","DYNC1LI2","ARFGEF2"…	107	0.2614	-1.066	0.956	-0.7343	0.0435	-1.2681	0.5792	0.9476
GOBP_REGULATION_OF_MICROTUBULE_POLYMERIZATION_OR_DEPOLYMERIZATION	["STMN3","CAMSAP3","STMN1","APC","NUMA1","CLASP2","CLASP1","MAPT","PAK1","MECP2","RPS3","ARL2","ARHGEF2","MAP1A","MAP1B","MAP2","AKAP9","MAP1S","MAPRE3","TAOK1","DYRK1A","GAS2L1","FGF13","TUBB4A","STMN2","FES","CAMSAP1","INPP5J","CAMSAP2","MAP6D1","HDAC6","ABL1"]	32	0.0204	1.3289	0.0464	1.3054	0.868	0.6879	0.5669	-0.9572
GOBP_ACTIN_CYTOSKELETON_REORGANIZATION	["DMTN","TJP1","SIPA1L1","CTTN","PDLIM4","PAK1","PIP5K1A","TNIK","S1PR1","MINK1","BAIAP2","NTRK3","MYH9","PTK2B","FES","CDC42BPB","ARHGDIA","ABL1"]	18	0.0313	1.3341	0.9579	0.5558	0.466	0.9432	0.7098	-0.8164
GOBP_LAMELLIPODIUM_ORGANIZATION	["ACTR3","ABI2","DMTN","CCDC88A","CYFIP1","SRGAP2","WASF1","HRG","ARFIP2","ARHGEF6","SNX1","SNX2","ABLIM3","GOLPH3","ABLIM1","CTTN","FSCN1","MTSS2","S1PR1","HDAC4","SRC","TWF2","TWF1","WASF3","CARMIL2","SH2B1","ARHGEF7"]	27	0.6915	0.8386	0.1877	-1.188	0.2717	1.1492	0.0441	1.4036
GOBP_MICROTUBULE_POLYMERIZATION	["CAMSAP3","STMN1","NUMA1","CLASP2","CLASP1","MAPT","PAK1","MECP2","RPS3","NDEL1","ARL2","MAP1B","MAP2","AKAP9","GOLGA2","MAPRE3","TPPP","DYRK1A","FGF13","TUBB4A","STMN2","FES","CAMSAP1","INPP5J","CAMSAP2","ABL1"]	26	0.1523	1.2193	0.0468	1.3137	0.5603	-0.958	0.6932	0.8889
GOBP_MICROTUBULE_POLYMERIZATION_OR_DEPOLYMERIZATION	["STMN3","CAMSAP3","STMN1","APC","NUMA1","CLASP2","CLASP1","MAPT","PAK1","CCSAP","MECP2","RPS3","NDEL1","ARL2","ARHGEF2","MAP1A","MAP1B","MAP2","AKAP9","MAP1S","GOLGA2","MAPRE3","TPPP","TAOK1","DYRK1A","GAS2L1","FGF13","TUBB4A","STMN2","FES","CAMSAP1","INPP5J","CAMSAP2","MAP6D1","HDAC6","ABL1"]	36	0.0208	1.3535	0.0575	1.3547	0.806	-0.7255	0.5405	-0.9558
GOBP_MICROTUBULE_DEPOLYMERIZATION	["STMN3","CAMSAP3","STMN1","APC","CLASP2","CLASP1","CCSAP","TAOK1","FGF13","STMN2","CAMSAP1","ARHGEF2","CAMSAP2","MAP6D1","MAP1A","MAP1B","HDAC6","MAP1S"]	18	0.2136	1.2414	0.0324	1.2767	0.9191	0.589	0.375	-1.0454
GOBP_ACTIN_FILAMENT_DEPOLYMERIZATION	["SPTBN1","CFL1","DMTN","DSTN","SPTB","SPTBN2","CRACD","PPP1R9B","SPTAN1","ADD2","MICAL3","CFL2","TWF2","MTPN","TWF1","SVIL","LIMA1","ADD3","CARMIL2","WASHC2C","ADD1","SPTBN4"]	22	0.8258	-0.6868	0.2531	-1.1642	0.5453	0.9468	0.0482	1.3701
GOBP_POSITIVE_REGULATION_OF_PROTEIN_POLYMERIZATION	["CDC42EP2","ACTR3","ABI2","NUMA1","CDC42EP4","CLASP1","MAPT","CRACD","CYFIP1","PAK1","WASF1","CTNNA2","DLG1","MECP2","BAIAP2","ARFIP2","RPS3","EVL","BIN1","ARL2","SPIRE1","MAP1B","AKAP9","CDC42EP1","PRKCE","CORO1A","CTTN","TPPP","HSP90AA1","PTK2B","FES","ARPC5L","WASF3","TTBK1","CARMIL2","WASHC2C"]	36	0.0371	1.3724	0.7544	-0.8163	0.06	1.4009	0.2772	1.0498
GOCC_ACTIN_FILAMENT_BUNDLE	["PDLIM5","SYNPO","ABLIM3","SIPA1L3","LCP1","ABLIM1","LIMCH1","PGM5","SEPTIN11","FSCN1","MYH10","PDLIM4","MYH9","MYH7","MYLK","LIMA1","SEPTIN7","TPM1","SORBS1","PTK2"]	20	0.7259	0.8293	0.4074	0.9905	0.2505	-1.1588	0	-1.3724
GOMF_ACTIN_FILAMENT_BINDING	["CAMSAP3","ACTR3","CFL1","DMTN","CYFIP1","CTNNA2","SHROOM2","MYH9","LIMA1","ADD3","TPM1","ABLIM3","DSTN","LCP1","ABLIM1","SPTB","EEF2","CTTN","FSCN1","MYH10","TLN2","RCSD1","GAS2L1","DBN1","SVIL","MYO18A","GJB6","ERMN","PPP1R9A","PPP1R9B","CLMN","BIN1","MYO5A","ADD1","MAP1S","CORO1A","FMNL2","ADD2","MPRIP","MACF1","CFL2","TWF2","MARCKSL1","MYH7","TWF1","FMNL1","ARPC5L","GAS7","MYH11","ABL1"]	50	0.064	1.3214	0.6049	0.9047	0	1.2467	0.5985	-0.9877
GOBP_POSITIVE_REGULATION_OF_CYTOSKELETON_ORGANIZATION	["CDC42EP2","ACTR3","ABI2","NUMA1","CDC42EP4","CCDC88A","SYNPO2L","LIMCH1","CLASP1","MAPT","CRACD","CYFIP1","PAK1","WASF1","ROCK2","PPM1E","CTNNA2","DLG1","MECP2","BAIAP2","ARFIP2","RPS3","CD47","EVL","BIN1","ARL2","SPIRE1","MAP1B","TPM1","AKAP9","CDC42EP1","SMAD3","PRKCE","SYNPO","DSTN","CORO1A","CTTN","DYNC1H1","NTRK3","CFL2","PTK2B","STMN2","FES","ARPC5L","WASF3","CARMIL2","WASHC2C","ABL1"]	48	0	1.286	0.9301	-0.7429	0.3527	1.0903	0.7337	0.8502
Synapse assembly
Node Name	Genes	gs_size	pvalue PV vs PM	NES PV vs PM	pvalue SV vs PM	NES SV vs PM	pvalue SV vs PV	NES SV vs PV	pvalue SV vs SM	NES SV vs SM
GOBP_SYNAPSE_ASSEMBLY	["SEMA4D","PPP1R9A","EIF4G1","SHANK1","LRP4","GAP43","SHANK3","CRKL","MECP2","GPM6A","MEF2C","GABRB3","DNM3","VPS35","GRID2","MAP1B","PTPRD","NRCAM","PDLIM5","FARP1","NLGN3","AMIGO1","CDH9","SPTBN2","GABRB2","GABRG2","BSN","LRFN1","CLSTN3","LRFN4","PCLO","LRRC4B","ADD2","ADGRL3","FGF13","EFNB2","ADGRB3","SHANK2"]	38	0.7971	0.8363	0.241	-1.1047	0.021	1.5916	0	1.5092
GOBP_CELL_SUBSTRATE_ADHESION	["CAMSAP3","SLC9A1","DMTN","L1CAM","LIMCH1","PPFIA1","CLASP2","CLASP1","SRGAP2","SRCIN1","ROCK2","HRG","PPFIA2","RELL2","CRKL","LRP1","MINK1","MAP4K4","NF1","CASK","ARL2","PEAK1","SRF","THY1","RAB1A","SMAD3","RAC3","PRKCE","PTK2","CORO1A","CTTN","PIP5K1A","CSPG5","TYRO3","SRC","GPM6B","SLK","MACF1","JAK2","PTK2B","VAMP3","PDPK1","WASHC2C","SORBS1","ABL1","GSK3B","ARHGEF7"]	47	0.4678	0.9295	0.5168	-0.9457	0.2201	1.161	0.0259	1.3408
GOBP_REGULATION_OF_SYNAPSE_ASSEMBLY	["SEMA4D","PDLIM5","NLGN3","PPP1R9A","AMIGO1","EIF4G1","LRFN1","CLSTN3","LRFN4","LRRC4B","MEF2C","VPS35","GRID2","ADGRB3","PTPRD"]	15	0.8186	-0.6273	0.0798	-1.3735	0.025	1.4214	0	1.6288
GOBP_REGULATION_OF_CELL_JUNCTION_ASSEMBLY	["CAMSAP3","SLC9A1","SEMA4D","DMTN","PPP1R9A","EIF4G1","TJP1","LIMCH1","CLASP2","CLASP1","GJA1","ROCK2","HRG","LRP1","MEF2C","MAP4K4","PRKACA","VPS35","GRID2","PEAK1","PTPRD","THY1","SMAD3","PTK2","PDLIM5","NLGN3","AMIGO1","LRFN1","CLSTN3","LRFN4","LRRC4B","SRC","GPM6B","SLK","MACF1","ADGRB3","RAPGEF2","ABL1","RAPGEF1"]	39	0.7305	-0.7449	0.2971	-1.1908	0.2987	1.1679	0.025	1.4444
Synaptic endocytosis
Node Name	Genes	gs_size	pvalue PV vs PM	NES PV vs PM	pvalue SV vs PM	NES SV vs PM	pvalue SV vs PV	NES SV vs PV	pvalue SV vs SM	NES SV vs SM
GOBP_ENDOCYTOSIS	["CACNG3","CACNG2","CACNG4","ARRB1","SYNJ1","MTMR2","INPP5F","PIP5K1C","CSNK1E","DENND1A","NEDD4L","RABGEF1","LRP4","SH3GL1","EHD1","RAB31","WASF1","APOE","DNM1","PACSIN3","LRP1","AAK1","DNM3","XKR7","CANX","EHD3","MYH9","SNX1","SNX2","SH3KBP1","PPP3CA","RAB7A","EPS15L1","MICALL1","RAB22A","RAB1A","MTMR9","MAGI2","MLC1","NLGN3","MTMR6","SNAP91","SYT2","DNAJC6","CTTN","CAP1","RIN1","AP1S1","HSP90A…	96	0.6204	0.9278	0.0952	-1.2162	0	1.4118	0.2959	1.1174
KEGG_ENDOCYTOSIS	["ARRB1","EPN2","PIP5K1C","EPN1","NEDD4L","SH3GL1","EHD1","RAB31","IQSEC1","DNM1","DNM3","EHD3","SH3KBP1","PSD","CHMP6","MVB12B","PSD2","PSD3","ACAP2","RAB22A","IQSEC3","AGAP2","IQSEC2","DNAJC6","SMAP2","PIP5K1A","RAB11FIP5","AP2M1","RAB11FIP2","CLTA","RBSN","SRC","TRAF6","DNM1L","CLTC","AP2A1","GRK5","ASAP2","CHMP2B"]	39	0.0476	1.2241	0.9218	0.7849	0.5347	0.9541	0.364	1.033
GOBP_RECEPTOR_MEDIATED_ENDOCYTOSIS	["CACNG3","CACNG2","ABCA2","CACNG4","ARRB1","MTMR2","INPP5F","PIP5K1C","FCHO2","ITSN2","ANKRD13D","RAB31","WASF1","APOE","DNM1","LRP1","AAK1","DNM3","CANX","DLG4","SNX1","HBA2","HBB","MICALL1","FNBP1L","MAGI2","NLGN3","SNAP91","AHI1","DNAJC6","CTTN","CAP1","AP2M1","CLTA","AP1S1","HSP90AA1","CLTC","AP2A1","HSPH1","IGF2R","HNRNPK","ATXN2","CACNG8"]	43	0.0181	1.4128	0.4746	-0.9417	0.0257	1.3928	0.8192	-0.8361
GOBP_SYNAPTIC_VESICLE_RECYCLING	["SYNJ1","PIP5K1C","NLGN3","STX1B","SNAP91","SYT2","KIAA1109","DNAJC6","FCHO2","DENND1A","ITSN2","GRIPAP1","CYFIP1","SH3GL1","RAB3A","AP3D1","STX1A","CALM1","DNM1","DNM1L","DNM3","CANX","SYT7","VAMP4"]	24	0.8106	0.7622	0.2213	-1.2199	0	1.5021	0.058	1.3864
Synaptic vesicle
Node Name	Genes	gs_size	pvalue PV vs PM	NES PV vs PM	pvalue SV vs PM	NES SV vs PM	pvalue SV vs PV	NES SV vs PV	pvalue SV vs SM	NES SV vs SM
GOCC_SYNAPTIC_VESICLE_MEMBRANE	["SLC32A1","SLC6A17","PRRT2","SV2A","PTPRN2","TPRG1L","VAMP1","SLC30A3","TMEM163","SYN2","SVOP","SYT6","DGKI","SYN1","SEPTIN8","RAB3C","SYT2","RPH3A","BORCS5","DMXL2","BSN","SNAPIN","CBARP","RAB3A","RAB3B","STX1A","CALM1","CLTA","DNM1L","SYT4","SYT7","VAMP3","STX6","DNAJC5","VAMP4","SYN3"]	36	0	1.3552	0.2588	1.0793	0.5476	0.9621	0.3533	1.059
GOCC_TRANSPORT_VESICLE	["MTMR2","DPYSL3","PRRT2","KIF1A","PLEKHF2","MFF","PTPRN2","CNST","VAMP1","SEC31A","STX7","SEC23IP","RAB1A","PTPRN","SYN1","SCAP","VGF","SEPTIN8","ARFGEF3","SEPTIN5","SEPTIN4","TRIP11","SNAP91","AFTPH","SYT2","RPH3A","DMXL2","RAB8A","BSN","SNAPIN","GRIN1","CBARP","SEPTIN2","RAB11FIP5","CTTNBP2","AP1S1","SYT4","SYT7","NRGN","VAMP3","IGF2R","BRSK1","CDK16","PAM","STX6","DNAJC5","SEC16A","VAMP4","SY…	96	0.688	0.9234	0.1043	-1.1791	0.1756	1.1631	0	1.3443
GOCC_TRANSPORT_VESICLE_MEMBRANE	["PRRT2","PTPRN2","VAMP1","SEC31A","SEC23IP","RAB1A","PTPRN","SYN1","SCAP","SEPTIN8","ARFGEF3","AFTPH","SYT2","RPH3A","DMXL2","BSN","SNAPIN","CBARP","RAB11FIP5","AP1S1","SYT4","SYT7","NRGN","VAMP3","PAM","STX6","DNAJC5","SEC16A","VAMP4","SYN3","SNTB2","SLC32A1","SLC6A17","SV2A","TPRG1L","SLC30A3","TMEM163","SYN2","SVOP","SYT6","DGKI","SYT3","SEC24B","RAB3C","BORCS5","RAB3A","RAB3B","STX1A","CALM1…	54	0.2004	1.122	0.4094	-1.0263	0	1.3011	0.1	1.1077
GOCC_VESICLE_MEMBRANE	["CACNG2","ARRB1","SGSM1","AP3B2","STOM","ATP2A2","PRRT2","DENND1A","NFASC","UBR4","RAB31","DYNC1LI1","LAMTOR1","PTPRN2","VAMP1","SNAP23","CD47","SEC23IP","SH3KBP1","SPIRE1","RAB22A","C2CD5","RAB1A","FABP5","SYN1","SCAP","SEPTIN8","ARFGEF3","TRIP11","TBC1D24","AFTPH","CHRM2","GABRG2","BSN","TOM1","ATP8A1","MOSPD2","IGF2R","ITPR3","PAM","DNAJC5","CFTR","SYN3","SNTB2","HTT","SORT1","KIF1B","BSG","S…	133	0.5	0.9719	0.1775	-1.085	0.0252	1.3333	0	1.3515

## Sheet: Energy metabolism
Fatty acid metabolism
Node Name	Genes	gs_size	pvalue PV vs PM	NES PV vs PM	pvalue SV vs PM	NES SV vs PM	pvalue SV vs PV	NES SV vs PV	pvalue SV vs SM	NES SV vs SM
GOBP_GLYCEROLIPID_BIOSYNTHETIC_PROCESS	["DGKB","DGKH","SYNJ1","LPIN2","CSNK2B","MTMR2","INPP5F","PIP5K1C","PCYT1A","PI4K2A","PTDSS2","CDS2","CPNE6","PCYT1B","PTDSS1","PITPNM2","SBF1","FABP5","MTMR9","HTR2A","PITPNM3","MTMR1","MTMR3","MTMR6","PIP5K1A","DGKZ","INPP5J","PITPNM1","PCK2","STARD10","CHAT"]	31	0.3817	-1.0556	0.664	-0.8686	0.2004	-1.1667	0.0487	1.3952
GOBP_LIPID_MODIFICATION	["DGKB","IRS2","DGKH","ABCA2","SYNJ1","EFR3A","MTMR2","INPP5F","PIP5K1C","FAM126B","PI4K2A","LAMTOR1","APOE","PLPP6","DGKI","PLPPR2","MTMR9","PLPPR3","PLPP1","PRKAG2","MTMR1","MTMR3","PIP4P1","PRKAA1","MTMR6","PLPPR4","PIP5K1A","DGKZ","INPP5J","CNR1","AKT1","SPHK2","SCP2","TTC7B"]	34	0.6299	0.8845	0.3032	-1.0929	0	1.4786	0.0932	1.2631
GOBP_PHOSPHOLIPID_BIOSYNTHETIC_PROCESS	["DGKB","DGKH","ABCA2","SYNJ1","LPIN2","CSNK2B","MTMR2","INPP5F","PIP5K1C","PCYT1A","PI4K2A","SERINC1","HMGCS1","PTDSS2","CDS2","CPNE6","PCYT1B","PTDSS1","PITPNM2","SBF1","FABP5","MTMR9","HTR2A","PITPNM3","MTMR1","MTMR3","MTMR6","PIP5K1A","DGKZ","INPP5J","ISYNA1","PITPNM1","SPHK2","STARD10","CHAT"]	35	0.4511	-1.0261	0.2259	-1.1961	0.2475	1.1079	0	1.4625
GOBP_ALCOHOL_METABOLIC_PROCESS	["ABCA2","SYNJ1","MTMR2","SEC14L2","HMGCS1","INSIG2","NUDT11","APOE","PLPP6","MECP2","DHRS13","LIMA1","FASN","SCAP","ACLY","PLPP1","SOD1","PIP4P1","PRKAA1","PLCH2","ACSS2","CALM1","RAN","PTK2B","PPIP5K2","INPP5J","ISYNA1","SPHK2","PCK2","CFTR"]	30	0	1.518	0.3652	1.0655	0	1.3887	0.3622	-1.0626
GOBP_FATTY_ACID_METABOLIC_PROCESS	["IRS2","LPIN2","MGLL","FABP5","FASN","SCAP","WDTC1","ACLY","PRKAG2","HACD3","PLP1","PRKAA1","PRKAB1","PRKAB2","PRKAG1","ACSS2","HSD17B8","CNR1","AKT1","PAM","PCK2","PRKAR2B","MAPK3","SCP2","DAGLA"]	25	0.625	0.8803	0.1426	1.2043	0.9702	0.6225	0.0265	-1.5249
GOBP_FATTY_ACID_BIOSYNTHETIC_PROCESS	["WDTC1","ACLY","PRKAG2","HACD3","PLP1","PRKAA1","PRKAB1","PRKAB2","PRKAG1","ACSS2","HSD17B8","MGLL","FABP5","FASN","SCAP"]	15	0.4526	1.0054	0.0879	1.316	0.8615	0.7171	0	-1.597
GOBP_REGULATION_OF_LIPID_METABOLIC_PROCESS	["IRS2","ABCA2","MTMR2","STUB1","DAB2IP","SEC14L2","CREB1","MED1","NCOR2","HMGCS1","LAMTOR1","APOE","BCL11B","ATP1A1","CDK4","CREBBP","FABP5","MTMR9","FASN","HTR2A","PRKCE","SCAP","PTK2","AGAP2","WDTC1","PLPP1","PRKAG2","MTMR1","SOD1","MTMR3","TIAM2","PRKAA1","PRKAB2","NCOA1","NCOA2","DGKZ","ADRA2A","PRKD1","SRC","PRKCD","RAN","TGS1","PTK2B","CNR1","AKT1","SPHK2","SMPD3","SORBS1"]	48	0.0355	1.3712	0.735	0.878	0.1305	1.2599	0.5634	0.9669
GOBP_LIPID_BIOSYNTHETIC_PROCESS	["DGKB","DGKH","SYNJ1","CSNK2B","MTMR2","INPP5F","PIP5K1C","PCYT1A","PI4K2A","SERINC1","PTDSS2","CDS2","CPNE6","PCYT1B","PTDSS1","APOE","PLPP6","ATP1A1","PITPNM2","SBF1","MGLL","FABP5","MTMR9","FASN","SCAP","PITPNM3","WDTC1","ACLY","PLPP1","PRKAG2","MTMR1","HACD3","MTMR3","PLP1","PRKAA1","MTMR6","OSBPL6","PRKAB1","OSBPL7","PRKAB2","PRKAG1","ACSS2","HSD17B8","OSBPL3","SCCPDH","OSBP","PRKD1","PRKCD…	75	0.3129	1.0515	0.5079	-0.9577	0.2435	1.1538	0.0265	1.298
GOMF_LIPID_BINDING	["SLC9A1","RNF34","PEBP1","ADAP1","RASAL1","ARHGAP44","AIDA","AMER2","DENND1A","SH3GL1","ARFIP2","PITPNM2","PSD","MICALL1","PSD2","C2CD5","FABP5","SCAP","MCF2L","PITPNM3","GRAMD1B","MARK2","MARK1","GOLPH3","OSBPL6","OSBPL7","SPTBN2","MTSS2","OSBPL3","OSBP","FES","IGF2R","VCP","GRK5","AKT1","ITPR3","S100A13","MAG","RPS6KC1","GBF1","SCP2","DBI","SNX27","SEC14L2","MAPT","INSIG2","TECPR1","IQSEC1","V…	133	0.709	-0.8894	0.1276	-1.1092	0.7619	0.8762	0.05	1.3364
GOBP_SMALL_MOLECULE_BIOSYNTHETIC_PROCESS	["UGP2","APOE","PLPP6","PDE2A","ATP2B4","PDE4A","MGLL","FABP5","FASN","SCAP","WDTC1","ACLY","PRKAG2","HACD3","SERINC3","PLP1","PRKAA1","OSBPL6","PRKAB1","OSBPL7","PRKAB2","PRKAG1","ACSS2","HSD17B8","ARPP19","OSBPL3","GGT7","OSBP","TALDO1","TKT","SUCLA2","RAN","USP7","SLC25A11","CNP","VCP","PCK2","SCP2","CFTR","ABCA2","HINT1","SARM1","SEC14L2","HMGCS1","GOT2","INSIG2","NUDT11","PRTFDC1","GDA","NUD…	70	0.1102	1.3472	0.0298	1.3857	0.8835	0.8219	0.1549	-1.2274
GOBP_STEROID_METABOLIC_PROCESS	["ABCA2","STUB1","SEC14L2","MED1","HMGCS1","INSIG2","LAMTOR1","APOE","PLPP6","MECP2","ATP1A1","LIMA1","FASN","SCAP","ACLY","PRKAG2","SOD1","PIP4P1","PRKAA1","OSBPL6","OSBPL7","HSD17B8","SULT4A1","OSBPL3","OSBP","RAN","SCP2","CFTR"]	28	0.2306	1.1853	0.7535	0.779	0.0431	1.462	0.6028	0.9163
GOBP_LIPID_METABOLIC_PROCESS	["LAMTOR1","PTPRN2","PITPNM2","PAFAH1B2","LIMA1","MGLL","FABP5","FASN","PRKCE","SCAP","PTK2","PITPNM3","WDTC1","ACLY","PRKAG2","HACD3","SERINC3","PLP1","PRKAA1","OSBPL6","PRKAB1","OSBPL7","PRKAB2","PRKAG1","ACSS2","HSD17B8","NCOA2","SULT4A1","OSBPL3","OSBP","SRC","PRKCD","CNR1","AKT1","PAM","PCK2","PRKAR2B","MAPK3","SCP2","CFTR","DAGLA","DBI","IRS2","ABCA2","LPIN2","STUB1","SEC14L2","CREB1","HMGC…	123	0	1.333	0.6618	0.8894	0.0937	1.2045	0.3732	1.0748
GOBP_LIPID_CATABOLIC_PROCESS	["IRS2","LPIN2","INPP5F","GPCPD1","SIRT2","PRKAA1","PLCH2","ADRA2A","APOE","LRP1","PRKCD","PAFAH1B2","CDK4","RAB7A","CNR1","AKT1","PCK2","MGLL","SMPD3","FABP5","PRKCE","SCP2","DAGLA"]	23	0	1.4146	0.1557	1.261	0.619	0.9138	0.2	-1.1718
GOBP_CELLULAR_RESPONSE_TO_KETONE	["GOLPH3","LARP1","PRKAA1","ADCY1","ATP2B1","ADCY6","ROCK2","CBX3","SRC","GNB1","CDK4","GNG2","AKT1","SPHK2","PCK2","PRKCE","CFTR"]	17	0	1.6976	0.1107	1.3461	0.572	-0.9679	0	1.5055
GOBP_ORGANIC_ACID_BIOSYNTHETIC_PROCESS	["UGP2","GOT2","ATP2B4","MGLL","FABP5","FASN","SCAP","WDTC1","ACLY","PRKAG2","HACD3","SERINC3","PLP1","PRKAA1","OSBPL6","PRKAB1","OSBPL7","PRKAB2","PRKAG1","ACSS2","HSD17B8","OSBPL3","GGT7","OSBP","SUCLA2","SCP2"]	26	0.3162	1.1513	0.0305	1.4319	0.494	-0.9945	0.1988	-1.1741
Mitochondrial metabolic processes
Node Name	Genes	gs_size	pvalue PV vs PM	NES PV vs PM	pvalue SV vs PM	NES SV vs PM	pvalue SV vs PV	NES SV vs PV	pvalue SV vs SM	NES SV vs SM
GOBP_ORGANIC_ACID_METABOLIC_PROCESS	["UGP2","PSMA3","PSMA5","PSMC2","PSMC3","PSMD2","MECP2","PSMD3","PSMD4","ATP2B4","MGLL","FABP5","FASN","PRKCE","AARSD1","SCAP","WDTC1","ACLY","PRKAG2","HACD3","SERINC3","PLP1","SLC46A1","PRKAA1","OSBPL6","PRKAB1","OSBPL7","PRKAB2","CKB","PRKAG1","HARS2","ACSS2","SLC7A11","HSD17B8","SULT4A1","OSBPL3","GFPT1","GGT7","OSBP","CKMT1A","TARS1","SUCLA2","PSMD1","SLC23A2","CNR1","AKT1","PAM","PCK2","PRKA…	94	0.2409	1.1143	0	1.4456	0.0843	-1.3234	0.0588	-1.2652
GOBP_ORGANIC_ACID_CATABOLIC_PROCESS	["IRS2","LPIN2","BCKDK","DDAH1","GOT2","NOS1","AADAT","BCKDHA","RENBP","DDO","ATP2B4","CNR1","AKT1","PCK2","SCP2"]	15	0.2311	1.1743	0.0583	1.5064	0.051	-1.3866	0.0412	-1.4319
GOBP_REGULATION_OF_ATP_METABOLIC_PROCESS	["ZBTB7A","PRKAG2","PGAM1","PRKAA1","PSEN1","PRKAG1","NUP107","RANBP2","SLC4A1","TPR","SLC4A4","HDAC4","DNM1L","FLCN","ENO1","VCP","SPHK2","TMSB4X","HTR2A"]	19	0.8362	0.819	0.2597	1.0766	0.5498	-0.963	0	-1.4632
GOBP_CARBOHYDRATE_CATABOLIC_PROCESS	["NUDT5","ENO1","ENO2","FOXK1","ALDOA","ALDOC","GAPDH","PGM2L1","GSK3A","HTR2A","FOXK2","ZBTB7A","PFKL","PRKAG2","PGAM1","PGAM2","PGK1","PGM1","PRKAA1","PHKB","PSEN1","PRKAG1","NUP107","BAD","RANBP2","SLC4A1","TPR","CALM1","SLC4A4","HDAC4","RB1CC1","PYGB"]	32	0.825	0.6904	0.5922	0.9289	0.578	-0.9745	0	-1.4816
GOBP_CARBOHYDRATE_METABOLIC_PROCESS	["UGP2","SYNJ1","MTMR2","MECP2","FABP5","PRKCE","WDTC1","PRKAG2","PRKAA1","PGM5","PRKAG1","NCOA2","ARPP19","HECTD4","KCNJ11","NPY1R","SRC","TALDO1","TKT","USP7","SLC25A11","PYGB","SLC23A2","AKT1","PCK2","IRS2","BCKDK","GOT2","RENBP","NUDT5","ENO1","ENO2","FOXK1","ALDOA","ALDOC","MDH1","GAPDH","MDH2","PGM2L1","PDHA1","GSK3A","HTR2A","FOXK2","ZBTB7A","PFKL","PGAM1","PGAM2","PGK1","PGM1","PHKB","PSE…	77	0.1953	1.1218	0.088	1.1586	0.3391	-1.0333	0	-1.3225
GOMF_OXIDOREDUCTASE_ACTIVITY	["APEX1","NOS1","BCKDHA","DDO","TPH2","DHRS13","AIFM3","FTH1","HBA2","HBB","MDH1","GAPDH","MDH2","PDHA1","PHF2","FASN","ENOX1","OXR1","PNPO","STEAP3","KIAA1191","SOD1","PGK1","PDHX","CYB5B","TMX1","KCNAB2","AGPS","TXNL1","HSD17B8","GSTO1","VAT1","SCCPDH","MICAL3","COX4I1","NDUFV3","PAM","UQCRC1"]	38	0.35	1.0707	0.0511	1.3218	0.043	-1.4609	0.0265	-1.4136
GOBP_NUCLEOSIDE_DIPHOSPHATE_METABOLIC_PROCESS	["DLG1","MAGI3","CASK","TJP2","NUDT5","ENO1","ENO2","FOXK1","ALDOA","ALDOC","GAPDH","PGM2L1","HTR2A","FOXK2","ZBTB7A","PFKL","PRKAG2","PGAM1","PGAM2","PGK1","PGM1","PRKAA1","PSEN1","PRKAG1","NUP107","BAD","RANBP2","SLC4A1","TPR","SLC4A4","HDAC4"]	31	0.6403	0.8464	0.332	1.0829	0.626	-0.9404	0	-1.416
GOBP_PYRUVATE_METABOLIC_PROCESS	["SLC16A1","BSG","ENO1","VDAC1","ENO2","FOXK1","ALDOA","ALDOC","GAPDH","PGM2L1","PDHA1","HTR2A","FOXK2","ZBTB7A","PFKL","PRKAG2","PGAM1","PGAM2","PGK1","PDHX","PGM1","PRKAA1","PSEN1","PRKAG1","NUP107","RANBP2","SLC4A1","TPR","SLC4A4","HDAC4","PCK2"]	31	0.5268	0.9392	0.6358	0.9361	0.7592	0.8032	0	-1.3396
GOBP_REGULATION_OF_CARBOHYDRATE_METABOLIC_PROCESS	["IRS2","BCKDK","FOXK1","GSK3A","HTR2A","PRKCE","FOXK2","ZBTB7A","PRKAG2","PGAM1","PRKAA1","PSEN1","PRKAG1","NUP107","BAD","RANBP2","NCOA2","SLC4A1","ARPP19","TPR","SLC4A4","HDAC4","SRC","CLTC","USP7","AP2A1","PTK2B","AKT1","SMPD3","SORBS1","GSK3B","PPP1R3G"]	32	0.292	1.1397	0.3657	1.0948	0.6464	-0.9134	0.0215	-1.2419
GOBP_NUCLEOTIDE_PHOSPHORYLATION	["ENO1","ENO2","FOXK1","ALDOA","ALDOC","GAPDH","PGM2L1","HTR2A","FOXK2","ZBTB7A","PFKL","PRKAG2","PGAM1","PGAM2","PGK1","PGM1","PRKAA1","PSEN1","PRKAG1","NUP107","RANBP2","SLC4A1","TPR","SLC4A4","HDAC4"]	25	0.6107	0.8239	0.6076	0.8994	0.9152	-0.69	0	-1.3751
GOBP_ATP_METABOLIC_PROCESS	["NUDT5","ENO1","ENO2","FOXK1","ALDOA","ALDOC","GAPDH","PGM2L1","HTR2A","FOXK2","ZBTB7A","PFKL","PRKAG2","PGAM1","PGAM2","PGK1","PGM1","PRKAA1","PSEN1","PRKAG1","NUP107","BAD","RANBP2","SLC4A1","TPR","SLC4A4","HDAC4","DNM1L","COX4I1","FLCN","ISCU","MYH7","NDUFV3","ATP1A2","VCP","ATP5F1B","CHCHD2","SPHK2","TMSB4X","UQCRC1"]	40	0.4747	0.9686	0.114	1.2643	0.2727	-1.1669	0	-1.4642
GOBP_CELLULAR_AMINO_ACID_METABOLIC_PROCESS	["PSMF1","SERINC3","BCKDK","HARS2","DDAH1","SLC7A11","GOT2","NOS1","PSMA3","AADAT","PSMA5","GFPT1","PSMC2","PSMC3","PSMD2","DDO","MECP2","PSMD3","PSMD4","TARS1","ATP2B4","PSMD1","AARSD1"]	23	0.0877	1.4521	0.0495	1.4606	0.3018	-1.1814	0.5549	-0.9624
GOBP_REGULATION_OF_GENERATION_OF_PRECURSOR_METABOLITES_AND_ENERGY	["ZBTB7A","BNIP3","IRS2","PRKAG2","PGAM1","PRKAA1","PSEN1","PRKAG1","NUP107","RANBP2","SLC4A1","TPR","SLC4A4","HDAC4","ISCU","VCP","AKT1","CHCHD2","SPHK2","SORBS1","GSK3A","GSK3B","HTR2A","PPP1R3G"]	24	0.6567	0.8286	0.375	1.0329	0.8064	0.7945	0	-1.4601
Mitochondria organization
Node Name	Genes	gs_size	pvalue PV vs PM	NES PV vs PM	pvalue SV vs PM	NES SV vs PM	pvalue SV vs PV	NES SV vs PV	pvalue SV vs SM	NES SV vs SM
GOBP_MEMBRANE_ORGANIZATION	["SLC9A1","ARRB1","ACTR3","PPP6R1","ATP2A2","TMEM175","PRRT2","SLC25A46","SHISA6","LRP4","RAB31","TBC1D1","DNM1","VAMP1","SHISA7","STX7","CUL3","SNAP23","STX8","DNM3","XKR7","SEC23IP","MYH9","ABCB1","PITPNM2","SGTA","SH3KBP1","ANO3","ATL1","SPIRE1","EPS15L1","MICALL1","C2CD5","RAB1A","SCAP","SEPTIN8","GRAMD1B","GOLGA2","GOLPH3","RIMS1","ACTB","CHRM2","CTTN","SLC7A11","MTSS2","OSBP","HSP90AA1","YW…	168	0.5152	-0.9688	0.2863	-1.1197	0	1.3187	0	1.2326
GOCC_OUTER_MEMBRANE	["BNIP3","SARM1","TOMM20","PHB","AKAP1","SLC25A46","TOMM22","RAF1","GJA1","MIEF1","WASF1","MFF","VAMP1","CLMN","PDE2A","VDAC1","SPIRE1","CHCHD3","SEPTIN4","BNIP3L","CYB5B","PSEN1","BAD","PGRMC1","VAT1","RAB11FIP5","VPS13C","DNM1L","MTX3","CNP","CNR1","ARMC1","ITPR3","VDAC3","VDAC2","SNN","RMDN3","MIGA2","ATF2"]	39	0.1004	1.1098	0.2764	-1.0793	0	1.4	0.6883	0.8953
GOBP_APOPTOTIC_MITOCHONDRIAL_CHANGES	["BNIP3","SFN","TP53BP2","BNIP3L","YWHAG","SLC25A4","NMT1","BAD","MFF","DNM1L","YWHAZ","YWHAB","VPS35","PDCD5","CAMK2A","AKT1","VDAC2","JUN","ATF2","GSK3A","GSK3B","CCAR2"]	22	0.6021	-0.9465	0	-1.5074	0	1.6118	0.2129	1.1725
GOBP_VESICLE_ORGANIZATION	["SYNJ1","PPP6R1","TMEM175","PRRT2","PI4K2A","ALS2","LAMTOR1","DNM1","NSF","VAMP1","SEC31A","STX7","CUL3","SNAP23","STX8","DNM3","SHROOM2","SEC23IP","RAB7A","CHMP6","RAB22A","C2CD5","RAB1A","PTPRN","SCAP","SEPTIN8","GOLGA2","GOLPH3","KNL1","SNAP91","RAB8A","SNAPIN","CCDC136","SYT4","SYT7","CPLX2","TRAPPC2","TRAPPC10","VAMP3","MYO18A","TRAPPC9","STXBP1","STX6","SEC16A","GBF1","VAMP4","SCFD1","CHMP…	68	0.6542	-0.9043	0.1074	-1.1828	0.3153	1.1571	0	1.3577
GOBP_MITOCHONDRIAL_MEMBRANE_ORGANIZATION	["SLC9A1","BNIP3","SFN","TP53BP2","CHCHD3","BNIP3L","YWHAG","NMT1","BAD","TOMM22","CALM1","HSP90AA1","YWHAZ","YWHAB","MTX3","PDCD5","CAMK2A","CNP","ATP5F1B","VDAC2","ATF2","GSK3A","GSK3B"]	23	0.9444	0.7147	0.1276	-1.2551	0	1.7159	0.5187	0.995
GOBP_REGULATION_OF_MITOCHONDRIAL_MEMBRANE_PERMEABILITY	["SLC9A1","BNIP3","SFN","TP53BP2","BNIP3L","YWHAG","NMT1","BAD","YWHAZ","YWHAB","CAMK2A","CNP","VDAC2","ATF2","GSK3A","GSK3B"]	16	0.686	-0.8954	0	-1.4743	0.0321	1.7048	0.1489	1.245
GOBP_MITOCHONDRIAL_TRANSPORT	["SLC9A1","BNIP3","SFN","NPEPPS","TOMM20","HUWE1","YWHAG","SLC25A4","NMT1","TOMM22","MFF","VPS35","PDCD5","VDAC1","GSK3A","TP53BP2","PRKAG2","ABLIM3","BNIP3L","PRKAA1","PRKAB2","PSEN1","BAD","HSP90AA1","YWHAZ","YWHAB","CAMK2A","CNP","ATP5F1B","VDAC2","ATF2","GSK3B"]	32	0.411	1.0141	0.152	-1.2027	0.031	1.5747	0.5246	0.9495
GOBP_MITOCHONDRION_ORGANIZATION	["SLC9A1","BNIP3","ATG2A","NPEPPS","TOMM20","PHB","HUWE1","ATG2B","SLC25A46","ATG9A","MIEF1","WASF1","CAMKK2","MFF","DNM1","PDE2A","SLIRP","DNM3","VPS35","SPIRE1","MARK2","CHCHD3","ABLIM3","GOLPH3","PRKAA1","CTTN","VAT1","VPS13C","HSP90AA1","YWHAZ","MTX3","CAMK2A","CNP","ARMC1","AKT1","HDAC6","MIGA2","ATF2","SFN","FEZ1","HTT","YWHAG","SLC25A4","MAPT","NMT1","MTFR1L","TOMM22","TSC2","SHARPIN","PDC…	70	0.4025	-1.0034	0	-1.2698	0	1.4148	0.5108	1.0018
GOBP_REGULATION_OF_MEMBRANE_PERMEABILITY	["SLC9A1","BNIP3","SFN","TP53BP2","BNIP3L","YWHAG","NMT1","BAD","YWHAZ","YWHAB","TJP2","CAMK2A","CNP","VDAC2","ATF2","GSK3A","GSK3B"]	17	0.7505	-0.8473	0.058	-1.3657	0.0327	1.5422	0.251	1.1816
Regulation of lipid transport
Node Name	Genes	gs_size	pvalue PV vs PM	NES PV vs PM	pvalue SV vs PM	NES SV vs PM	pvalue SV vs PV	NES SV vs PV	pvalue SV vs SM	NES SV vs SM
GOBP_POSITIVE_REGULATION_OF_TRANSPORT	["SLC9A1","CACNG2","ARRB1","AKAP6","STOM","MTCL1","KHDRBS1","WNK2","KCNB1","SH3GL1","EHD1","PAK1","RAB31","MIEF1","MFF","CNST","WFS1","DNM3","AKAP5","CD47","EHD3","ABCB1","MYLK","CACNB3","C2CD5","SMAD3","CA2","PRKCE","MLC1","ABLIM3","GOLPH3","PLP1","PRKAA1","TRPV2","ACTB","ATP2B1","ARPP19","FXYD1","KCNJ11","DYNC1H1","SRC","YWHAZ","PRKCD","ATP8A1","MAPK1","TARDBP","CNR1","PDPK1","AKT1","HNRNPK","S…	157	0.8637	-0.8648	0.0441	-1.1811	0.1738	1.1249	0.3451	1.008
GOBP_REGULATION_OF_LIPID_TRANSPORT	["DBI","IRS2","ABCA2","OSBPL6","ATP8A2","PSEN1","GRM7","LAMTOR1","APOE","LRP1","PRKCD","ATP8A1","NPY5R","EEPD1","ATP1A2","AKT1","RAB3GAP1","STXBP1","SCP2"]	19	0.5415	0.9871	0.1224	-1.1915	0	1.4331	0.0656	1.2131
GOBP_REGULATION_OF_LIPID_LOCALIZATION	["DBI","IRS2","ABCA2","OSBPL6","ATP8A2","PSEN1","OSBPL11","EHD1","GRM7","LAMTOR1","APOE","LRP1","PRKCD","ATP8A1","NPY5R","EEPD1","ATP1A2","AKT1","RAB3GAP1","STXBP1","SCP2"]	21	0.458	1.015	0.1202	-1.2609	0	1.4512	0	1.3474
Response to glucose
Node Name	Genes	gs_size	pvalue PV vs PM	NES PV vs PM	pvalue SV vs PM	NES SV vs PM	pvalue SV vs PV	NES SV vs PV	pvalue SV vs SM	NES SV vs SM
GOBP_RESPONSE_TO_MONOSACCHARIDE	["IRS2","SARM1","C2CD2L","SMAD2","EIF2B5","ILDR2","KCNB1","RAF1","GJA1","PTPRN2","LRP1","PRKACA","PPP3CA","SRF","PRKCE","PTPRN","GRIK5","PFKL","PRKAA1","KIF5B","TRA2B","BAD","SMARCA4","RAB11FIP5","SLC29A1","ADRA2A","RAB11FIP2","KCNJ11","BAIAP3","HMGN3","PTK2B","CDK16","GJB6","PCK2","CFTR","SLC8A1"]	36	0.195	1.1062	0.8643	-0.8485	0.029	1.3117	0.6467	-0.9319
GOMF_CARBOHYDRATE_BINDING	["PFKL","GPCPD1","LAYN","CLEC2L","LGALSL","ADGRL1","ADGRL3","TALDO1","CANX","BSG","BCAN","IGF2R","GYS1","ALDOA","MAG","PAM","PPP1R3G"]	17	0.6865	-0.8559	0.3859	-1.0342	0	1.55	0.6245	-0.8817
GOBP_INSULIN_SECRETION_INVOLVED_IN_CELLULAR_RESPONSE_TO_GLUCOSE_STIMULUS	["C2CD2L","KIF5B","BAD","RAF1","RAB11FIP5","ADRA2A","RAB11FIP2","PTPRN2","LRP1","BAIAP3","HMGN3","CDK16","PRKCE","PTPRN","CFTR"]	15	0.021	1.5521	0.7143	0.8483	0	1.6475	0.931	-0.6492

## Sheet: Cellular stress response
Immune response
Node Name	Genes	gs_size	pvalue PV vs PM	NES PV vs PM	pvalue SV vs PM	NES SV vs PM	pvalue SV vs PV	NES SV vs PV	pvalue SV vs SM	NES SV vs SM
GOCC_VACUOLAR_LUMEN	["ACLY","CAP1","VAT1","CSPG5","STK11IP","DYNC1H1","HSP90AA1","PA2G4","PRKCD","MAPK1","PSMD1","PYGB","BCAN","VCP","FABP5"]	15	0.1175	1.3573	0.6905	0.8913	0.3848	1.0795	0.0302	-1.5282
GOBP_CYTOKINE_PRODUCTION	["ARRB1","PHB","NDRG2","KPNA6","ROCK2","LRP1","RPS3","G3BP1","CD47","PPM1B","UBASH3A","RAB1A","SMAD3","CYLD","ATP2B1","ILRUN","HSP90AA1","UFD1","TUSC2","JAK2","S100A13","MBP","ATF2","CTNNB1","APPL1","HDAC2","XRCC6","CREB1","HSP90AB1","PDCD1LG2","ARHGEF2","CREBBP","GAPDH","MAP3K7","SPTBN1","SOD1","RASGRP1","ARFGEF2","PSEN1","TRIM32","ADRA2A","TRAF6","PDE4B","PDE4D","FKBP1A","SPHK2","TMSB4X","SIRPA…	49	0.8557	0.8631	0.1564	-1.2119	0.2365	1.1344	0.0262	1.2464
GOBP_PLATELET_ACTIVATION	["DGKB","DGKH","ARRB1","DMTN","RAF1","HRG","APOE","MYH9","HBB","SRF","DGKI","PRKCG","PRKCB","PRKCE","ACTB","SLC7A11","DGKZ","ADRA2A","TYRO3","SRC","YWHAZ","GNAQ","PRKCD","GNB1","MAPK1","CSRP1","GNG2","PDPK1","PRKCA","ITPR3","STXBP1","MAPK3","ITPR1"]	33	0.5249	0.9317	0.9557	-0.5223	0.4134	1.064	0.0263	1.5139
GOBP_RESPONSE_TO_INTERLEUKIN_1	["DAB2IP","PSMF1","PSMA3","PSMA5","PSMC2","PSMC3","PSMD2","HDAC4","PSMD3","SRC","PSMD4","TRAF6","CD47","PSMD1","PRKCA","USP10","AKAP12","SKP1","SIRPA","MAP3K7","MAPK3"]	21	0.6971	0.8168	0.2008	1.2096	0.0364	-1.4076	0.6685	0.8549
GOBP_FC_RECEPTOR_SIGNALING_PATHWAY	["APPL1","ACTR3","PAK2","HSP90AB1","CYFIP1","PAK1","PSMA3","PSMA5","PSMC2","PSMC3","PSMD2","PSMD3","PSMD4","BAIAP2","CD47","MAP2K7","WIPF2","PPP3CA","SOS1","WIPF3","SKP1","JUN","MAP3K7","PRKCE","PTK2","NCKIPSD","PSMF1","ACTB","MAPK10","CALM1","HSP90AA1","SRC","TRAF6","PRKCD","MAPK1","PSMD1","ABI1","PDPK1","CYFIP2","ABL1","MAPK3","MAP2K4","RAPGEF1"]	43	0.9457	0.6918	0.5782	0.9006	0	-1.3428	0.5759	0.9174
GOCC_SECRETORY_GRANULE_MEMBRANE	["STOM","NFASC","KIF1A","UBR4","RAB31","DYNC1LI1","LAMTOR1","PTPRN2","VAMP1","SNAP23","CD47","BSG","RAB7A","FABP5","TRIP11","SYT2","STXBP5","PSEN1","KCNAB2","PGRMC1","RAB3A","PCDH7","VPS13C","CCDC136","SYT4","TOM1","CADPS","ATP8A1","MOSPD2","IGF2R","PHACTR2","ITPR3","PAM","DNAJC5","SIRPA","ITPR1"]	36	0.1489	1.2579	0.4291	0.9532	0.0171	1.4076	0.5361	0.9796
GOCC_AZUROPHIL_GRANULE	["ACLY","STOM","PSEN1","CAP1","VAT1","LAMTOR1","STK11IP","DYNC1H1","PA2G4","STX7","TOM1","PRKCD","SNAP23","ATP8A1","MAPK1","PSMD1","PYGB","VCP","DNAJC5","FABP5"]	20	0.1081	1.4834	0.9559	-0.6187	0	1.5476	0.8455	-0.7685
GOBP_REGULATION_OF_IMMUNE_EFFECTOR_PROCESS	["APPL1","DTX3L","PHB","RASGRP1","PKN1","ILRUN","HSP90AA1","TP53BP1","UFD1","TRAF6","STX7","CD47","PPM1B","FES","MYO18A","PDPK1","SPHK2","STXBP1","MAP3K7","RAPGEF1"]	20	0.0186	1.3776	0.2367	1.1187	0.7356	-0.9043	0.5394	0.9337
GOBP_CELL_ACTIVATION	["ARRB1","DMTN","PHB","STOM","NFASC","CYFIP1","UBR4","PAK1","RAB31","DYNC1LI1","PSMA5","LAMTOR1","PSMC2","PSMC3","PTPRN2","PSMD2","SPTAN1","PSMD3","RPS3","SNAP23","RPS6","CD47","MYH9","SH3KBP1","PAFAH1B2","SRP14","FABP5","SMAD3","PRKCE","ACLY","LCP1","ACTB","TPD52","SLC7A11","CAP1","VAT1","STK11IP","DYNC1H1","HSP90AA1","SRC","PA2G4","YWHAZ","TOM1","PRKCD","ATP8A1","MAPK1","CPLX2","PSMD1","MOSPD2"…	153	0.0332	1.3511	0.4829	1.0182	0.5612	0.9476	0.2065	1.0916
GOBP_PHAGOCYTOSIS	["APPL1","ACTR3","PIP5K1C","TMEM175","KIAA1109","HSP90AB1","CYFIP1","PAK1","RAB31","LRP1","BAIAP2","XKR7","CD47","MYH9","WIPF2","RAB7A","WIPF3","PRKCG","PRKCE","PTK2","NCKIPSD","SOD1","CORO1A","ACTB","PIP5K1A","RAB11FIP2","TYRO3","HSP90AA1","SRC","TUSC2","PRKCD","MAPK1","SYT7","MYO18A","ABI1","CYFIP2","SIRPA","ABL1","BIN2","MAPK3","RAPGEF1"]	41	0.7807	-0.8126	0.5607	-0.9407	0.848	0.8048	0.0252	1.4447
GOBP_REGULATION_OF_IMMUNE_RESPONSE	["ACTR3","PHB","LSM14A","KHDRBS1","CYFIP1","PAK1","PSMA3","PSMA5","HRG","PSMC2","PLCL2","APOE","PSMC3","CRKL","PSMD2","PSMD3","MEF2C","PSMD4","STX7","PRKACA","RPS3","CD47","NPY5R","SUMO1","UBASH3A","PPP3CA","CACNB3","PTPRD","SOS1","THY1","SMAD3","PRKCB","PRKCE","PTK2","NCKIPSD","TTLL12","ACTB","MAPK10","PKN1","HSP90AA1","SRC","PRKCD","JAK2","MAPK1","PSMD1","FES","ABI1","CNR1","PDPK1","STXBP1","MA…	88	0.5783	0.9512	0.7897	-0.8802	0.7217	0.91	0.0264	1.1641
GOCC_TERTIARY_GRANULE	["STOM","PGM1","KCNAB2","NFASC","CYFIP1","UBR4","DYNC1LI1","LAMTOR1","PTPRN2","SPTAN1","VAMP1","STX7","SNAP23","CD47","FTH1","ALDOA","HBB","ALDOC","SIRPA"]	19	0.972	0.6573	0.3846	1.0902	0.38	-1.0797	0	-1.3963
Apoptotic pathways
Node Name	Genes	gs_size	pvalue PV vs PM	NES PV vs PM	pvalue SV vs PM	NES SV vs PM	pvalue SV vs PV	NES SV vs PV	pvalue SV vs SM	NES SV vs SM
GOBP_NEURON_APOPTOTIC_PROCESS	["BNIP3","ARRB1","HSP90AB1","KCNB1","SRPK2","APOE","LRP1","MECP2","MEF2C","WFS1","NF1","GRID2","GAPDH","JUN","GSK3A","PRKCG","BACE1","GRIK5","OXR1","SCN2A","AGAP2","PAK3","SOD1","CORO1A","PSEN1","GABRB2","NSMF","NRBP2","TYRO3","HDAC4","JAK2","PTK2B","PDPK1","CIT","MAG","STXBP1","DNAJC5","ATF2","CTNNB1","MAP2K4"]	40	0.2362	1.0925	0.2692	-1.0561	0	1.5237	0.5744	0.9736
GOBP_APOPTOTIC_PROCESS	["SLC9A1","KCNB1","KCNIP3","PAK1","MFF","WFS1","RPS3","CUL3","XKR7","RPS6","MCF2L","SEPTIN4","SERINC3","ARHGEF17","PRKAA1","SLC7A11","HSP90AA1","PA2G4","YWHAZ","PRKCD","ANP32A","RNPS1","MAPK1","CAST","TARDBP","VCP","CNR1","GRK5","AKT1","HNRNPK","MAPK3","IRS2","SARM1","RBM25","SLTM","NMT1","APEX1","TOMM22","SORT1","BCL11B","KIF1B","MAP2K7","RTN3","SHARPIN","ENO1","MADD","ARHGEF2","AKAP12","TCIM","…	225	0.0162	1.1779	0.8534	-0.8719	0.2601	1.085	0.3707	1.0063
GOBP_REGULATION_OF_EXTRINSIC_APOPTOTIC_SIGNALING_PATHWAY	["RNF34","PAK2","CYLD","HTT","CTTN","RAF1","ZC3HC1","SRC","RB1CC1","SH3RF1","MADD","ARHGEF2","AKT1","PEA15","ITM2C","GSK3B"]	16	0.9229	0.6805	0.7219	-0.8294	0.3702	1.1512	0.0276	1.3885
GOBP_NEGATIVE_REGULATION_OF_APOPTOTIC_SIGNALING_PATHWAY	["DNAJA1","RNF34","ARMC10","HTT","PSEN1","TRIM32","CTTN","RAF1","ZC3HC1","SRC","RB1CC1","SH3RF1","ENO1","ARHGEF2","AKT1","PEA15","VDAC2","GSK3B","CCAR2","HDAC1"]	20	0.0521	1.3221	0.8684	-0.7967	0.1034	1.4182	0	1.5575
GOBP_EXTRINSIC_APOPTOTIC_SIGNALING_PATHWAY	["APPL1","RNF34","PAK2","DAB2IP","CYLD","HTT","CTTN","BAD","RAF1","SORT1","ZC3HC1","SRC","RB1CC1","JAK2","SH3RF1","MADD","ARHGEF2","PDPK1","AKT1","PEA15","GSK3A","SMAD3","ITM2C","GSK3B"]	24	0.8061	-0.7857	0.2677	-1.1246	0.1827	1.1538	0	1.4281
KEGG_CELL_CYCLE	["HDAC2","SFN","ANAPC2","SMAD2","ANAPC1","YWHAG","YWHAZ","YWHAB","CDK4","CREBBP","SKP1","ABL1","SMAD3","GSK3B","HDAC1"]	15	0.1165	1.1755	0.1783	1.1588	0.3367	1.0566	0	1.5047
Cellular stress
Node Name	Genes	gs_size	pvalue PV vs PM	NES PV vs PM	pvalue SV vs PM	NES SV vs PM	pvalue SV vs PV	NES SV vs PV	pvalue SV vs SM	NES SV vs SM
GOBP_RESPONSE_TO_STARVATION	["LARP1","RPTOR","MYBBP1A","BMPR2","SSTR2","FOXK1","WIPI2","RIPOR1","JUN","FOXK2","IMPACT","PRKAG2","MTMR3","PRKAA1","PRKAG1","PRKD1","FLCN","MAPK1","GAS2L1","CARTPT","DAP","BRSK1","PCK2","NUAK1","MAPK3"]	25	0	1.6299	0.0642	1.351	0.8493	-0.7794	0.4147	-1.0551
GOBP_CELLULAR_RESPONSE_TO_STARVATION	["IMPACT","PRKAG2","MTMR3","PRKAA1","RPTOR","MYBBP1A","PRKAG1","BMPR2","PRKD1","FLCN","MAPK1","GAS2L1","CARTPT","DAP","BRSK1","WIPI2","RIPOR1","NUAK1","JUN","MAPK3"]	20	0	1.6003	0.0869	1.2853	0.7741	0.7871	0.556	-0.9766
GOBP_STRESS_ACTIVATED_PROTEIN_KINASE_SIGNALING_CASCADE	["DNAJA1","CCM2","PAK2","DAB2IP","AIDA","MAP2K2","PAK1","TNIK","MAPK8IP3","RELL2","CRKL","MINK1","DLG1","MAP4K2","MAGI3","MAP4K4","ARHGEF6","MAP2K7","SH3RF1","SASH1","SKP1","MAP3K7","MAP3K2","PAK3","CYLD","HACD3","RASGRP1","MAP3K10","MAPK10","TAOK1","PKN1","RB1CC1","TRAF6","MAPK1","PTK2B","TPD52L1","AKT1","SIRPA","PJA2","MAPK3","GPS1","MAP2K4","RAPGEF1"]	43	0.2159	1.1104	0.302	1.1083	0.0286	-1.2152	0.4591	-1.0082
GOBP_POSITIVE_REGULATION_OF_JUN_KINASE_ACTIVITY	["DAB2IP","HACD3","MAP3K10","PAK1","TNIK","MAPK8IP3","TAOK1","PKN1","MAP4K2","TRAF6","RPS3","MAP2K7","PTK2B","SASH1","MAP3K7","MAP3K2","MAP2K4"]	17	0.8713	-0.6881	0.5984	0.8974	0.0402	-1.2968	0.8468	-0.7342

## Sheet: RNA.DNA.Protein processing
Protein processing
Node Name	Genes	gs_size	pvalue PV vs PM	NES PV vs PM	pvalue SV vs PM	NES SV vs PM	pvalue SV vs PV	NES SV vs PV	pvalue SV vs SM	NES SV vs SM
GOBP_TRANSLATIONAL_INITIATION	["IMPACT","EIF5B","EIF4B","EIF4G1","LARP1","EIF4G3","EIF2B5","KHDRBS1","TPR","EIF3CL","EIF3B","RPL13","EIF3G","RPLP1","EIF2S2","RPS3","RPS6","RPS27","RPL14"]	19	0.0164	1.3298	0.4671	1.0299	0.8635	-0.7501	0.3027	1.1129
GOCC_TRANS_GOLGI_NETWORK_MEMBRANE	["USP6NL","AFTPH","AP1B1","LLGL1","RAB8A","RAB31","CLTA","AP1S1","BAIAP3","ARFIP2","CLTC","VPS53","VAMP3","IGF2R","STX6","CLVS1","VPS51","VAMP4"]	18	0	1.7183	0.3159	1.0805	0.0607	1.3285	0.3172	1.0783
GOBP_AMYLOID_BETA_METABOLIC_PROCESS	["ABCA2","PSEN1","GGA3","ROCK2","APOE","HAP1","DYRK1A","RTN3","SLC2A13","BIN1","RTN4","RTN1","APEH","GSK3A","BACE1"]	15	0.0321	1.4789	0.3597	1.047	0.5642	0.9217	0.7814	-0.8176
GOMF_PROTEIN_DIMERIZATION_ACTIVITY	["BNIP3","DAB2IP","INPP5F","PHB","STOM","MTCL1","ALS2","RAP1GAP","SRGAP2","KCNB1","LRP4","CAMK2B","RALGAPA1","RCHY1","APOE","MFF","ATP1A1","RALGAPB","MEF2C","PDE2A","UHRF1BP1L","MYH9","SNX1","SNX2","PAFAH1B2","ANO3","PPP3CA","SRF","SOS1","TPM1","MGLL","SMAD3","CAMK2G","TCOF1","MTMR1","PAXX","TPD52","PDLIM4","NCOA2","TPPP","HSP90AA1","SYT4","XPA","CAMK2D","TKT","RAN","H4C4","CAMK2A","H4C6","AKT1",…	96	0.021	-1.2868	0.342	-1.0597	0.1255	-1.2726	0.9747	0.7859
GOBP_PROTEIN_MATURATION	["STUB1","PGK1","PSEN1","BAD","SNAPIN","SRC","WFS1","PRKACA","CAST","MYH9","ENO1","CREBBP","FKBP1A","CYFIP2","GRIN2A","TBC1D10A","BACE1","SCG5"]	18	0.8178	0.7117	0.738	-0.7546	0.404	1.0921	0	1.4733
GOBP_REGULATION_OF_PROTEIN_STABILITY	["STUB1","PHB","CREB1","HTT","CCT6A","GGA3","HSP90AB1","NEDD4L","H1-5","PEX19","WFS1","AAK1","CUL3","VPS35","PRKRA","NAPG","SUMO1","RTN4","CREBBP","TMEM25","GAPDH","SMAD3","MTMR9","CCAR2","BAG6","CAMLG","CTNND1","HSP90AA1","PRKD1","SRC","GNAQ","PRKCD","MAPK1","USP7","ANK2","TARDBP","STXBP1","HDAC6","SEC16A"]	39	0.1586	-1.1646	0.4243	-1.0536	0.7617	-0.8602	0.0363	1.4149
GOMF_PROTEIN_HOMODIMERIZATION_ACTIVITY	["BNIP3","DAB2IP","INPP5F","STOM","MTCL1","ALS2","RAP1GAP","SRGAP2","LRP4","CAMK2B","RCHY1","APOE","MFF","PDE2A","UHRF1BP1L","MYH9","SNX1","SNX2","PAFAH1B2","SRF","TPM1","MGLL","SMAD3","CAMK2G","MTMR1","PAXX","TPD52","PDLIM4","TPPP","HSP90AA1","SYT4","XPA","CAMK2D","TKT","CAMK2A","AKT1","S100A13","MAG","MIGA2","APPL1","STUB1","CCDC88A","HMGCS1","HSP90AB1","TSC2","AADAT","TRIM9","PRTFDC1","TERF2",…	76	0.0423	-1.2252	0.3439	-1.0346	0.2337	-1.1758	0.9745	0.7237
GOBP_ORGANONITROGEN_COMPOUND_BIOSYNTHETIC_PROCESS	["LSM14A","EIF4G1","PUM2","KHDRBS1","ZDHHC23","GIGYF2","CYFIP1","PUM1","ZDHHC5","RPL13","RPLP1","RPS3","RPS6","RPS27","RPL14","ARFGEF1","NCL","FABP5","FASN","EEFSEC","AARSD1","ACLY","EIF5B","GOLGA2","PRKAG2","HACD3","GOLPH3","SERINC3","TRIP11","PRKAA1","CKB","HARS2","ACSS2","SLC7A11","HSD17B8","SAMD4A","CSPG5","GFPT1","GGT7","METTL14","CKMT1A","PA2G4","TARS1","EEF1B2","PRKCD","SUCLA2","EEF1G","MA…	140	0.0332	1.2903	0.3788	1.0273	0.3551	-1.0412	0.6045	0.9358
GOBP_PEPTIDE_METABOLIC_PROCESS	["NPEPPS","LSM14A","EIF4G1","LARP1","PUM2","KHDRBS1","GIGYF2","ILF3","GGA3","SHFL","CYFIP1","PUM1","ROCK2","APOE","RPL13","RPLP1","RPS3","RPS6","RPS27","RTN4","RPL14","NCL","EEFSEC","AARSD1","SCG5","TCOF1","EIF5B","EEF2","HARS2","SLC7A11","CNOT3","SAMD4A","TUFM","GGT7","METTL14","DYRK1A","PA2G4","TARS1","EEF1B2","EEF1G","MAPK1","KHSRP","LARP4B","TARDBP","AKT1","PAM","EIF4ENIF1","APEH","MAPK3","RR…	84	0.0356	1.4412	0.5137	0.9339	0.4544	1.0278	0.2076	1.1744
GOBP_PROTEIN_TARGETING_TO_MEMBRANE	["CACNG2","SEC61B","DMTN","STOM","NACAD","MTCL1","ZDHHC23","GDI1","RABGEF1","KCNB1","PAK1","MIEF1","SGTB","MFF","PEX19","RPL13","RPLP1","RPS3","RPS6","RPS27","SGTA","SRP14","SEC62","CACNB3","MICALL1","RPL14","C2CD5"]	27	0.9123	-0.5544	0.8101	0.7335	0.2655	-1.117	0	-1.6064
GOBP_REGULATION_OF_CELLULAR_AMIDE_METABOLIC_PROCESS	["LSM14A","EIF4G1","LARP1","PUM2","KHDRBS1","GIGYF2","ILF3","GGA3","SHFL","CYFIP1","PUM1","ROCK2","APOE","RPS3","RTN4","NCL","EEFSEC","TCOF1","EIF5B","PRKAA1","EEF2","SLC7A11","CNOT3","SAMD4A","METTL14","PA2G4","PRKCD","MAPK1","KHSRP","LARP4B","TARDBP","AKT1","EIF4ENIF1","MAPK3","ATXN2","ABCA2","EIF4G3","CASC3","EIF2B5","POLDIP3","RBM8A","RTN3","SLC2A13","BIN1","CDK4","RTN1","GAPDH","GSK3A","IMPA…	60	0	1.6423	0.8496	0.8532	0.1781	1.1121	0.4034	1.0221
RNA processing
Node Name	Genes	gs_size	pvalue PV vs PM	NES PV vs PM	pvalue SV vs PM	NES SV vs PM	pvalue SV vs PV	NES SV vs PV	pvalue SV vs SM	NES SV vs SM
GOBP_DNA_TEMPLATED_TRANSCRIPTION_INITIATION	["CAVIN1","GTF3C4","CREB1","MED1","SMARCA4","TRIM28","PSMC2","PSMC3","MECP2","NRBP1","H4C4","H4C6","CDK4","SUB1","CREBBP","SRF","GTF2F2","BCLAF1","JUN","MAPK3","TAF15","CTNNB1"]	22	0.4979	0.9613	0.7964	0.7695	0.1143	1.2551	0.0493	1.3224
GOBP_MRNA_3_END_PROCESSING	["SRSF6","SRRM1","LEO1","CSTF2","CSTF3","CASC3","RPRD2","VIRMA","RPRD1B","SRSF2","FIP1L1","SRSF1","POLDIP3","WDR33","SRSF11","RBM8A","CPSF7","RNPS1","RNF40","U2AF2","RNF20","SRSF4","SUPT5H"]	23	0.1437	-1.1656	0.0642	1.3059	0.0283	-1.3731	0.2495	-1.1511
GOBP_NUCLEIC_ACID_PHOSPHODIESTER_BOND_HYDROLYSIS	["CSTF2","CSTF3","APEX1","FIP1L1","REV3L","CPSF7","RFC1","TSN","XPA","G3BP1","PGBD5","SND1","LACTB2","EXOSC10","EXOSC5","REXO1","DIS3L2","ELAC2"]	18	0	-1.8488	0.272	-1.0995	0.2031	-1.3227	0.7859	0.7825
GOBP_RNA_LOCALIZATION	["RBM15B","SRRM1","TOMM20","CASC3","KHDRBS1","RFTN2","CCT6A","DKC1","G3BP2","FIP1L1","POLDIP3","SRSF11","RBM8A","TERF2","KIF5C","EXOSC10","HNRNPA1L2","IWS1","SRSF6","CETN2","SNUPN","AHCTF1","PURA","HNRNPU","NUP107","SRSF2","RANBP2","SRSF1","WDR33","TPR","YTHDC1","RNPS1","RAN","KHSRP","U2AF2","SRSF4","ATXN2"]	37	0.1239	1.1361	0.9572	-0.6533	0.0309	1.2407	0.4435	1.0423
GOBP_NCRNA_METABOLIC_PROCESS	["CSTF2","SMAD2","MEPCE","DKC1","MAPT","LARP7","C2ORF49","RPS6","RPS27","PRKRA","SND1","EXOSC10","EXOSC5","RPL14","ELAC2","SMAD3","AARSD1","DTD1","HARS2","LAGE3","NOP56","TRMT9B","PA2G4","TARS1","RAN","KHSRP","DIS3L2"]	27	0.2004	-1.1689	0.1335	1.1556	0	-1.6262	0.336	-1.0288
GOBP_NEGATIVE_REGULATION_OF_GENE_EXPRESSION	["ARRB1","LSM14A","NDRG2","EIF4G1","PUM2","GIGYF2","MAP2K2","SNIP1","PUM1","PSMA3","PSMA5","PSMC2","PSMC3","PSMD2","PSMD3","RPL13","PSMD4","RPLP1","RPS3","RPS6","RPS27","SND1","EXOSC10","EXOSC5","RPL14","NCL","SMAD3","SRSF6","PRKAA1","ATP2B1","SAMD4A","SLC24A3","METTL14","ILRUN","SKIV2L","YWHAZ","PRKCD","ANP32A","RNPS1","CAST","HNRNPA0","PSMD1","U2AF2","LARP4B","TARDBP","HNRNPC","AKT1","HNRNPK","…	119	0.064	1.2291	0	1.2797	0.083	-1.2281	0.2089	-1.0686
GOBP_NCRNA_PROCESSING	["CSTF2","SMAD2","DKC1","LAGE3","NOP56","LARP7","TRMT9B","C2ORF49","PA2G4","RPS6","RPS27","PRKRA","EXOSC10","EXOSC5","RPL14","ELAC2","SMAD3"]	17	0.2598	-1.1795	0.5433	-0.9208	0	-1.4861	0.8028	0.7909
GOMF_HYDROLASE_ACTIVITY_ACTING_ON_ESTER_BONDS	["SYNJ1","MTMR2","INPP5F","GPCPD1","PPM1E","PLCL2","PTPRN2","PLPP6","ATP1A1","PDE11A","PDE2A","RPS3","G3BP1","PDE4A","SEC23IP","PDE1B","SND1","PPM1B","PAFAH1B2","PPP2R5D","LACTB2","PPP3CA","PTPRR","PPME1","PPM1H","EXOSC10","PTPN4","EXOSC5","PTPRD","REXO1","SBF1","MGLL","ELAC2","PLPPR2","MTMR9","CA2","FASN","PLPPR3","AARSD1","CAMK2G","PITPNM3","SSH2","DTD1","PLPP1","MTMR1","MTMR3","PIP4P1","MTMR6"…	65	0.0725	-1.1947	0.0661	-1.1667	0.0868	-1.1877	0.0438	-1.2705
GOMF_CATALYTIC_ACTIVITY_ACTING_ON_RNA	["DTD1","DDX50","DHX30","MEPCE","SNRNP200","HARS2","APEX1","TRMT9B","METTL14","SKIV2L","TARS1","TSN","G3BP1","TGS1","SND1","LACTB2","EXOSC10","RNMT","EXOSC5","LRRC47","DIS3L2","ELAC2","AARSD1"]	23	0	-1.4257	0.5706	-0.9628	0.4561	-0.9805	0.6348	-0.8583
GOBP_POSITIVE_REGULATION_OF_DNA_BINDING_TRANSCRIPTION_FACTOR_ACTIVITY	["ZBTB7A","MID2","TRIM32","SMARCA4","ADCY1","HDAC4","PRKD1","TP53BP1","TRAF6","RPS3","JAK2","MTPN","CAMK2A","PPP3CA","TRAPPC9","ARHGEF2","AKT1","SRF","MAP3K7","TRIM41","ATF2","SMAD3","CTNNB1","PRKCB"]	24	0.0183	-1.5875	0.2231	-1.1441	0.0782	-1.3752	0.7052	0.8754
DNA organization
Node Name	Genes	gs_size	pvalue PV vs PM	NES PV vs PM	pvalue SV vs PM	NES SV vs PM	pvalue SV vs PV	NES SV vs PV	pvalue SV vs SM	NES SV vs SM
GOBP_MACROMOLECULE_METHYLATION	["RBM15B","MEPCE","VIRMA","H1-5","METTL22","TRIM28","LARP7","ATRX","MECP2","PAGR1","RNF20","CREBBP","RBM15","GSK3A","IWS1","ZNF335","PYGO2","SETD1A","ZC3H13","TTLL12","TRMT9B","METTL14","TGS1","RNMT","CTNNB1"]	25	0.0348	1.4189	0.7809	0.6885	0.2345	1.1353	0.778	0.8076
GOBP_PROTEIN_DNA_COMPLEX_SUBUNIT_ORGANIZATION	["CETN2","CREB1","KNL1","H1-2","H2BU1","H1-3","SMARCC2","H1-4","H1-5","SMARCA4","PSMC2","HMGA1","PSMC3","NAP1L1","ATRX","NAP1L4","XPA","ARID1A","H4C4","H4C6"]	20	0.4615	1.0449	0.1802	1.1751	0.8068	-0.8898	0	1.3542
GOBP_DNA_PACKAGING	["SMC2","SIRT2","KNL1","H1-2","H2BU1","H1-3","H1-4","H1-5","SRPK1","TRIM28","TPR","HMGA1","NAP1L1","ATRX","NAP1L4","PPHLN1","H4C4","H4C6","PHF2","ACIN1","HDAC1"]	21	0.9069	-0.7565	0.5372	0.9328	0.0444	-1.344	0.6176	-0.9458
GOBP_REGULATION_OF_DNA_BIOSYNTHETIC_PROCESS	["PAK3","CCT6A","DKC1","HNRNPU","HSP90AB1","BMPR2","GJA1","TERF2","HNRNPD","HSP90AA1","SRC","MAPK1","MAP2K7","PTK2B","HNRNPC","EXOSC10","MAPK3","SH2B1"]	18	0.501	-0.9787	0.0199	-1.3812	0.8755	0.7772	0.4915	0.9818
GOBP_DNA_RECOMBINATION	["PPP4R2","ZNF365","XRCC6","NIPBL","H1-2","H1-3","H1-4","H1-5","APEX1","RECQL","REV3L","NUCKS1","BCL11B","TERF2","TP53BP1","TSN","PAGR1","PGBD5","DCAF1"]	19	0.3388	-1.0888	0.4153	-0.9951	0.6544	-0.8799	0.024	-1.4898
GOBP_NEGATIVE_REGULATION_OF_NUCLEOBASE_CONTAINING_COMPOUND_METABOLIC_PROCESS	["PHB","BASP1","KHDRBS1","DKC1","TAGLN3","STRN3","KCNIP3","LARP7","BCL11A","CC2D1A","PURB","ATXN1","WFS1","RPS3","SLIRP","CUL3","EXOSC10","SMAD3","WDTC1","SRSF6","SMARCC2","NCOA2","SRC","PA2G4","RNPS1","HNRNPA0","U2AF2","LARP4B","TARDBP","HNRNPC","HNRNPK","EIF4ENIF1","SRSF4","SUPT5H","TAF15","THRAP3","XRCC6","CREB1","NIPBL","H1-2","H1-3","H1-4","H1-5","APEX1","TRIM28","CBX3","HMGA1","ATRX","TERF2…	137	0.7101	-0.8947	0.8392	0.8523	0	-1.3212	0.2415	-1.0865
GOBP_NUCLEUS_ORGANIZATION	["PYGO2","NUMA1","AHCTF1","LMNA","NSFL1C","NUP107","SRPK1","SRPK2","TPR","NDEL1","SERBP1","BIN1","TARDBP","RTN4","PRKCA","CHMP6","PRKCB","CHMP2B"]	18	0.1399	-1.2778	0.9557	0.5826	0.0333	-1.3429	0.9186	-0.6634
GOCC_PROTEIN_DNA_COMPLEX	["XRCC6","H1-2","H2BU1","H1-3","MED1","H1-4","H1-5","KCNIP3","TERF2","XPA","H4C4","H4C6","GTF2F2","SPHK2","CTNNB1"]	15	0.6833	-0.9189	0.8618	-0.7657	0	-1.466	0.9004	-0.7525
Ubiquination
Node Name	Genes	gs_size	pvalue PV vs PM	NES PV vs PM	pvalue SV vs PM	NES SV vs PM	pvalue SV vs PV	NES SV vs PV	pvalue SV vs SM	NES SV vs SM
GOMF_UBIQUITIN_LIKE_PROTEIN_LIGASE_BINDING	["DNAJA1","ARRB1","RNF34","ABI2","UCHL1","HSPBP1","PSMA3","WFS1","PRKACA","CUL3","STX8","ABCB1","RNF20","SUMO1","RTN4","SMAD3","PTPRN","DTX3L","CKB","HSP90AA1","SRC","PA2G4","YWHAZ","USP7","PSMD1","VCP","HDAC6","PRKAR2B","CUL9","ANAPC2","APC","STUB1","SMAD2","CASC3","HSP90AB1","PRKAR1A","TRIM28","RNF40","UBXN1","JUN","BAG6","CAMLG","RANGAP1","DNM1L","TRAF6","PTK2B","KCNH2","PRR7","UQCRC1","GSK3B"]	50	0.1475	-1.2011	0.8801	0.7374	0.0181	-1.4365	0.5678	-0.9517
GOMF_ENDOPEPTIDASE_ACTIVITY	["USP14","USP20","PSEN1","ADAM22","UCHL1","PSMA3","PSMA5","PSMD2","USP7","USP24","PSMD1","USP35","USP10","USP5","APEH","BACE1"]	16	0.8254	-0.7738	0.2479	-1.1972	0.0272	1.4446	0.9066	0.5653
GOBP_POSITIVE_REGULATION_OF_PROTEASOMAL_UBIQUITIN_DEPENDENT_PROTEIN_CATABOLIC_PROCESS	["STUB1","SIRT2","FAM122A","CSNK1E","PSEN1","HSPBP1","HECTD1","RCHY1","ANKIB1","SGTA","SUMO1","VCP","AKT1","USP5","RNF14","GSK3A","GSK3B"]	17	0.2298	-1.1241	0.3134	-1.1235	0	1.55	0.1644	1.1891
GOMF_UBIQUITIN_LIKE_PROTEIN_LIGASE_ACTIVITY	["RNF34","STUB1","HUWE1","WWP2","MED1","HECW1","NEDD4L","UFL1","UBR4","HECTD1","TRIM3","RCHY1","TRIM9","MIB2","C18ORF25","ZNRF2","ANKIB1","CUL3","HECW2","SH3RF1","UBE2O","PJA1","MYCBP2","FBXO30","RNF14","TRIM41","DTX3L","IRF2BP1","RBBP6","TRIM32","IRF2BPL","MGRN1","TRAF6","NFX1","TRIP12"]	35	0.0357	-1.4786	0.2869	-1.0732	0.1452	-1.2798	0.7748	0.7853
GOBP_PROTEIN_MODIFICATION_BY_SMALL_PROTEIN_CONJUGATION_OR_REMOVAL	["DNAJA1","ARRB1","RNF34","HECW1","UCHL1","UBR4","PSMA3","PSMA5","BCL11A","PSMC2","PSMC3","PSMD2","PSMD3","PSMD4","WFS1","RPS3","CUL3","DCAF8","DCAF6","WDR20","FBXL20","DCAF5","RAB1A","SMAD3","PRKCE","WDTC1","GOLGA2","SEPTIN4","ACTB","HECTD4","HSP90AA1","USP7","PSMD1","U2AF2","VCP","AKT1","CFTR","STUB1","LEO1","HSP90AB1","MINDY2","TRIM28","UBA1","RNF40","DCAF1","SHARPIN","FOXK1","MYCBP2","SASH1",…	141	0.3198	-1.0291	0.9075	0.8224	0	-1.315	0.7859	0.8223
GOMF_UBIQUITIN_LIKE_PROTEIN_TRANSFERASE_ACTIVITY	["RNF34","HUWE1","WWP2","HECW1","NEDD4L","UFL1","UBR4","HECTD1","RCHY1","ANKIB1","CUL3","HECW2","RNF20","RNF14","DTX3L","HECTD4","TRIP12","STUB1","MED1","TRIM28","TRIM3","TRIM9","MIB2","C18ORF25","ZNRF2","RNF214","LMO7","RNF40","TRIM33","SH3RF1","SHARPIN","UBE2O","PJA1","MYCBP2","AKTIP","TTC3","FBXO30","HERC1","TRIM41","IRF2BP1","RBBP6","TRIM32","IRF2BPL","RANBP2","MGRN1","HDAC4","TRAF6","NFX1","…	49	0.0188	-1.4688	0.4082	-0.9887	0.2646	-1.1849	0.2926	-1.114
GOBP_PROTEIN_POLYUBIQUITINATION	["ANAPC2","RNF34","NPEPPS","STUB1","HUWE1","WWP2","ANAPC1","HECW1","NEDD4L","PSMA3","HECTD1","PSMA5","TRIM3","PSMC2","PSMC3","MIB2","PSMD2","PSMD3","ZNRF2","ANKIB1","PSMD4","CUL3","LMO7","RNF40","HECW2","SHARPIN","RNF20","UBE2O","FBXO41","AKTIP","SASH1","TTC3","FBXL20","FBXO30","RNF14","SKP1","DTX3L","PSMF1","IRF2BP1","RBBP6","TRIM32","TRAF6","FBXO31","PSMD1","TRIP12","HDAC6","CTNNB1"]	47	0.1992	-1.0645	0.7063	0.8951	0	-1.4458	0.6231	-0.8966
Protein nucleo-localization
Node Name	Genes	gs_size	pvalue PV vs PM	NES PV vs PM	pvalue SV vs PM	NES SV vs PM	pvalue SV vs PV	NES SV vs PV	pvalue SV vs SM	NES SV vs SM
GOBP_REGULATION_OF_NUCLEOCYTOPLASMIC_TRANSPORT	["SFN","RANGAP1","KHDRBS1","PSEN1","HSP90AB1","TRIM28","TPR","PRKACA","PRKCD","JAK2","MAPK1","RAN","PPP1R12A","TARDBP","SUFU","SMAD3","GSK3B","IWS1"]	18	0.8258	-0.7227	0.1213	-1.3628	0.0267	1.3995	0.0768	1.4675
GOBP_REGULATION_OF_PROTEIN_LOCALIZATION_TO_NUCLEUS	["DTX3L","MEPCE","PSEN1","CCT6A","DKC1","HSP90AB1","TRIM28","LARP7","TPR","STK11","ILRUN","SRC","PRKCD","FLCN","JAK2","MAPK1","RAN","RASSF5","TARDBP","AKT1","DCLK1","SUFU","SMAD3","GSK3B"]	24	0.5782	-0.9063	0.0958	-1.3572	0.1538	1.2092	0	1.6459
GOBP_PROTEIN_LOCALIZATION_TO_NUCLEUS	["APPL1","LMNA","MEPCE","KPNA6","MED1","CCT6A","DKC1","HSP90AB1","TSC2","TRIM28","LARP7","STK11","RASSF5","ARL2","PPP3CA","DCLK1","SKP1","SUFU","SMAD3","ZBTB7A","SNUPN","DTX3L","RANGAP1","PSEN1","HNRNPU","NUP107","RANBP2","TPR","ILRUN","SRC","XPA","PRKCD","FLCN","JAK2","KPNA3","MAPK1","RAN","TARDBP","AKT1","EIF4ENIF1","GSK3B"]	41	0.8951	-0.7891	0.23	-1.0776	0.5509	0.9241	0	1.418
GOBP_POSITIVE_REGULATION_OF_ESTABLISHMENT_OF_PROTEIN_LOCALIZATION	["NPEPPS","C2CD2L","HUWE1","STOM","MTCL1","DKC1","KCNB1","PAK1","GJA1","MIEF1","MFF","CNST","LRP1","PRKACA","AKAP5","CACNB3","C2CD5","SMAD3","PRKCE","ABLIM3","GOLPH3","PRKAA1","MYH10","SRC","YWHAZ","PRKCD","JAK2","MAPK1","RAN","MYO18A","TARDBP","PCK2","SEC16A","CFTR","IRS2","SFN","CCT6A","HSP90AB1","YWHAG","NMT1","TRIM28","PCM1","PDCD5","RIPOR1","GSK3A","TP53BP2","PSEN1","KIF5B","BAD","ICE1","TPR…	57	0.8656	0.7974	0.0226	-1.223	0.2803	1.1376	0.6699	0.8868
GOBP_POSITIVE_REGULATION_OF_PROTEIN_LOCALIZATION_TO_NUCLEUS	["DTX3L","MEPCE","PSEN1","CCT6A","DKC1","HSP90AB1","TRIM28","LARP7","TPR","STK11","SRC","PRKCD","JAK2","MAPK1","RAN","TARDBP","AKT1","SMAD3"]	18	0.5644	-0.8834	0.1564	-1.2966	0.2495	1.1631	0.0251	1.5684

## Sheet: Intracellular signaling
Node Name	Genes	gs_size	pvalue PV vs PM	NES PV vs PM	pvalue SV vs PM	NES SV vs PM	pvalue SV vs PV	NES SV vs PV	pvalue SV vs SM	NES SV vs SM
GOBP_ACTIVATION_OF_GTPASE_ACTIVITY	["USP6NL","SGSM1","RABGAP1","NGEF","ARHGEF26","SIPA1L1","RAP1GAP","TBC1D9B","RAP1GAP2","TBC1D1","RALGAPA1","TBC1D10B","CRKL","TBC1D22B","RALGAPB","SIPA1L2","GARNL3","NDEL1","RASGRF1","SIPA1","RASGRP1","SIPA1L3","TIAM2","RANGAP1","MTSS2","PIP5K1A","TBC1D14","NTRK3","PTK2B","TBCK","TBC1D10A","RAPGEF1"]	32	0.2131	-1.1466	0.757	0.9207	0	-1.4695	0.8763	0.7239
GOBP_ADENYLATE_CYCLASE_ACTIVATING_G_PROTEIN_COUPLED_RECEPTOR_SIGNALING_PATHWAY	["ADCY1","ADCY6","ADCY9","ADRA2A","S1PR1","ADGRL1","ADGRL3","GNAQ","GNB1","ATP2B4","PDE4B","PDE4D","S1PR5","GNG2","CNR1","PRKCA","ADGRB3","RAPGEF2","SLC9A3R1","GSK3A"]	20	0.5196	0.9713	0.4919	0.9678	0.7996	-0.86	0	-1.409
GOMF_RNA_POLYMERASE_II_SPECIFIC_DNA_BINDING_TRANSCRIPTION_FACTOR_BINDING	["HDAC2","DNAJA1","ARRB1","MTA3","CREB1","MTA1","MED1","NCOR2","APEX1","HMGA1","STRN","TP53BP1","PAGR1","NCOA7","DCAF1","CREBBP","SRF","RNF14","JUN","SMAD3","PRKCB","ZBTB7A","TP53BP2","DTX3L","ACTB","GRIP1","TRIM32","GTF2I","SMARCA4","NCOA1","NCOA2","TACC2","PKN1","SRC","ARID1A","GAS2L1","HMGN3","TRIP12","ATF2","CTNNB1","GSK3B","THRAP3","HDAC1"]	43	0.0161	1.2013	0.8452	0.7926	0.546	0.917	0.6744	0.892
GOBP_RESPONSE_TO_INSULIN	["APPL1","SLC9A1","IRS2","LPIN2","APC","YWHAG","CYFIP1","GOT2","INSIG2","TSC2","PAK1","SORT1","SYAP1","RAB31","NUCKS1","BAIAP2","NDEL1","ATP6V0D1","CDK4","MYO5A","SOS1","C2CD5","GSK3A","PRKCB","PTPRN","SCAP","WDTC1","SRSF6","VGF","PRKAA1","NCOA5","RAB8A","ATP2B1","VPS13C","SRC","PRKCD","PDPK1","AKT1","PCK2","SRSF4","SORBS1","GSK3B"]	42	0	1.6591	0.6172	0.8685	0.1717	1.295	0.0259	1.3812
GOBP_REGULATION_OF_PEPTIDYL_SERINE_PHOSPHORYLATION	["DMTN","INPP5F","EIF4G1","PRKAA1","RPTOR","HSP90AB1","RAF1","NOS1","PAK1","PLCL2","HSP90AA1","PRKD1","TNKS1BP1","NTRK3","ATP2B4","PDE4D","INPP5J","AKT1","HDAC6","AKAP9","GSK3A","SPTBN4","BRAF"]	23	0.9406	0.744	0.8842	-0.7615	0.0338	1.2712	0.394	1.0283
GOBP_G_PROTEIN_COUPLED_RECEPTOR_SIGNALING_PATHWAY	["ARRB1","PHB","RGS3","PREX2","SHISA7","AKAP5","GNG10","GPRASP1","MGLL","NTSR2","RGS12","CA2","MCF2L","SCG5","ARHGEF17","CHRM2","GABRG2","NPY1R","SRC","ARHGEF11","IGF2R","CNR1","GNAO1","GRK5","AKT1","ITPR3","GNB5","DAGLA","NMT1","SORT1","GPR162","OGFRL1","ADGRA1","ARHGEF2","RASGRF2","AKAP12","DGKI","GSK3A","HTR2A","ADCYAP1R1","DGKZ","CALM1","BAIAP3","YWHAB","PTK2B","OPRL1","TMEM145","LMBRD2","PHF…	113	0.3514	-1.018	0.0104	-1.2955	0.2105	1.2216	0	1.318
GOBP_POSITIVE_REGULATION_OF_ERK1_AND_ERK2_CASCADE	["ARRB1","PHB","RASGRP1","APOE","CRKL","LRP1","SRC","NPY5R","MAP2K7","PTK2B","PRKCA","NDRG4","AKAP12","RAPGEF2","ABL1","MAPK3","HTR2A","BRAF","RAPGEF1"]	19	0.0818	-1.2415	0.7276	-0.8144	0.0749	-1.1957	0.025	1.1928
GOMF_GTPASE_ACTIVITY	["TUBA1A","RGS3","RAP1GAP","RAB31","REM2","DNM1","GTPBP1","RRAS2","DNM3","GNG10","ARHGAP5","ARL2","ATL1","RAB7A","DIRAS2","RAB22A","RAB1A","GNG3","RAC3","RGS12","EEFSEC","AGAP2","TUBA4A","SEPTIN8","EIF5B","SEPTIN5","SEPTIN4","RAB3C","GNL1","SEPTIN11","EEF2","RAB8A","SEPTIN2","RAB3A","RAB3B","TUFM","TPPP","DNM1L","GNAQ","GNB1","RAN","TUBB4A","GNAO1","SEPTIN7","RGS14","GNB5"]	46	0.0271	-1.2802	0.8193	-0.8187	0.0967	-1.3327	0.9198	0.7562
GOBP_INOSITOL_LIPID_MEDIATED_SIGNALING	["IRS2","SEMA4D","NYAP1","DAB2IP","INPP5F","PIP5K1C","PREX2","PPP2R5C","TSC2","PLCL2","NF1","PITPNM2","KCNH1","SLC9A3R1","HTR2A","PTK2","SIRT2","PLCH2","PIP5K1A","TYRO3","SRC","JAK2","NTRK3","MAPK1","AKT1","MAPK3"]	26	0	-1.5249	0.5394	-0.8919	0.8015	0.7335	0.2082	1.2135
KEGG_PHOSPHATIDYLINOSITOL_SIGNALING_SYSTEM	["DGKB","DGKH","SYNJ1","PIP5K1C","CDS2","PIP5K1A","DGKZ","CALM1","INPP5J","PRKCA","ITPR3","DGKI","PRKCG","PRKCB","ITPR1"]	15	0.4055	1.0585	0.3212	-1.1235	0	1.593	0	1.4454
GOBP_RAS_PROTEIN_SIGNAL_TRANSDUCTION	["STMN3","CDC42EP2","ARRB1","ABI2","CFL1","DAB2IP","RASAL1","CDC42EP4","ARHGAP44","ALS2","GDI1","DENND1A","CYFIP1","WASF1","ROCK2","KSR2","APOE","CRKL","RRAS2","NF1","CUL3","G3BP1","ARHGAP5","PSD","PSD3","SOS1","PSD2","ARFGEF1","CADM4","RASGEF1A","IQSEC3","SHC3","ARFGEF3","HACD3","PRKD1","ARHGEF11","JAK2","GBF1","ARHGEF28","IRS2","STMN1","SYNPO2L","G3BP2","RAF1","TRIM28","ARHGAP1","IQSEC1","MAP4K…	73	0.8485	-0.835	0.1393	-1.1611	0.0859	1.3038	0	1.4559
GOMF_STEROID_HORMONE_RECEPTOR_BINDING	["ZBTB7A","ARRB1","GRIP1","MED1","NCOR2","SMARCA4","NCOA1","STRN","PKN1","SRC","PAGR1","DCAF1","RNF14","SMAD3","CTNNB1","PRKCB"]	16	0.131	1.2889	0.0313	1.609	0.2236	-1.1894	0.3308	1.0804
GOBP_REGULATION_OF_PEPTIDYL_TYROSINE_PHOSPHORYLATION	["HDAC2","SEMA4D","PAK2","DMTN","INPP5F","LRP4","SH3BP5L","SRCIN1","HRG","DLG4","ARHGEF2","CHMP6","THY1","CADM4","HTR2A","PRKCE","PSEN1","ADRA2A","DOCK3","SRC","PRKCD","JAK2","PTK2B","ABI1","ABL1","DLG3"]	26	0.8436	0.7147	0.5703	-0.9234	0.3755	1.0927	0.0333	1.2811
GOMF_PROTEIN_TYROSINE_KINASE_BINDING	["SHC3","KHDRBS1","YWHAG","LRP4","BMPR2","HSP90AA1","DOCK4","TJP2","PITPNM2","PITPNM1","PRR7","SIRPA","CADM4","MAP3K7","SH2B1","PITPNM3"]	16	0	-1.5569	0	-1.543	0.6891	0.8531	0.1818	1.2214
GOBP_POSITIVE_REGULATION_OF_GTPASE_ACTIVITY	["CDC42EP2","ARRB1","SGSM1","ADAP1","RASAL1","ARHGAP44","RABGAP1","RGS3","PREX2","ALS2","GDI1","DENND1A","RAP1GAP","TBC1D9B","RAP1GAP2","TBC1D1","RALGAPA1","TBC1D10B","TBC1D22B","RALGAPB","SIPA1L2","GARNL3","ARHGAP5","ARFGEF1","ACAP2","RGS12","ARHGAP20","HACD3","ARHGAP23","SIPA1L3","RANBP3","TBC1D24","SMAP2","MTSS2","RASAL2","RIN1","DOCK4","ARHGEF11","GNAO1","GNB5","CDKL5","TSC2","IQSEC1","NDEL1"…	101	0.3256	-1.1248	0	-1.1746	0.4206	-1.0213	0.4776	1.0096
GOMF_SIGNALING_RECEPTOR_BINDING	["DNAJA1","CACNG2","CDC42EP2","ARRB1","DMTN","PHB","ATP2A2","UCHL1","SHISA6","LRP4","SH3GL1","SHISA7","CUL3","DNM3","AKAP5","MYH9","PITPNM2","PPP1R1B","CADM4","SMAD3","PTK2","PITPNM3","LCP1","NCOA2","ARPP19","TACC2","CSPG5","JAKMIP1","SRC","DOCK4","ARHGEF11","GAS2L1","FES","VCP","GNAO1","PDPK1","S100A13","MAG","ATXN2","SCP2","THRAP3","DBI","IRS2","STUB1","HSP90AB1","HMGA1","TGFBRAP1","TNR","PAGR1…	152	0.0326	-1.1708	0.1618	-1.1764	0.3002	1.0594	0.0988	1.2129
GOMF_PROTEIN_KINASE_A_BINDING	["AKAP6","ARFGEF2","AKAP1","DACT3","PRKAR1A","WASF1","PRKACA","RPS3","AKAP5","AKAP12","SPHKAP","ARFGEF1","WASF3","AKAP9","PRKAR2B","PJA2","GSK3A","RYR2","GSK3B"]	19	0.3922	-1.1403	0.3565	-1.1897	0.3579	1.0828	0	1.2992
GOBP_ERK1_AND_ERK2_CASCADE	["ARRB1","DAB2IP","PHB","SPRED1","NDRG2","WNK2","MAP2K2","APOE","CRKL","LRP1","DLG1","NPY5R","MAP2K7","PTPRR","NDRG4","AKAP12","SLC9A3R1","HTR2A","RASGRP1","SRC","YWHAZ","FLCN","MAPK1","PTK2B","PRKCA","RAPGEF2","RGS14","SIRPA","ABL1","MAPK3","BRAF","RAPGEF1"]	32	0.0182	-1.4082	0.6866	-0.8877	0	-1.4572	0.749	0.8839
GOBP_INSULIN_RECEPTOR_SIGNALING_PATHWAY	["APPL1","IRS2","APC","PRKAA1","NCOA5","TSC2","PAK1","NUCKS1","SRC","BAIAP2","PRKCD","NDEL1","ATP6V0D1","CDK4","AKT1","SOS1","C2CD5","SORBS1","GSK3A","GSK3B","PRKCB"]	21	0.5372	0.9427	0.9563	-0.5005	0.2459	1.1656	0.0258	1.3535
GOMF_KINASE_ACTIVITY	["WNK2","MAP2K2","PAK1","MYLK","PRKG2","PRKCE","PTK2","PRPF4B","MARK2","MARK1","PRKAA1","PRKAB1","PRKAB2","CKB","MAST1","PRKAG1","MAPK10","CKMT1A","SRC","CAMKK1","PRKCD","MAPK1","FES","IGF2R","GRK5","PDPK1","AKT1","CDK16","MAST3","CDK18","RPS6KC1","STK32C","MAPK3","MAST4","CDKL5","AATK","TRIM28","BAZ1B","MAP2K7","DCAF1","PRAG1","DGKI","PGM2L1","MAP3K7","GSK3A","PRKCG","PAK3","PFKL","PGK1","PIP5K1…	123	0.8337	0.8218	0.6687	-0.9002	0.5456	0.9573	0.0455	1.2685
GOBP_CELLULAR_RESPONSE_TO_INSULIN_STIMULUS	["APPL1","SLC9A1","IRS2","LPIN2","APC","YWHAG","CYFIP1","INSIG2","TSC2","PAK1","SYAP1","RAB31","NUCKS1","BAIAP2","NDEL1","ATP6V0D1","CDK4","MYO5A","SOS1","C2CD5","GSK3A","PRKCB","WDTC1","PRKAA1","NCOA5","RAB8A","ATP2B1","SRC","PRKCD","PDPK1","AKT1","PCK2","SORBS1","GSK3B"]	34	0	1.5416	0.7963	0.7886	0.0554	1.4278	0.0631	1.3917
KEGG_NEUROTROPHIN_SIGNALING_PATHWAY	["IRS2","YWHAG","MAP2K2","RAF1","SORT1","CAMK2B","CRKL","MAP2K7","SOS1","JUN","CAMK2G","SHC3","PSEN1","BAD","MAPK10","CALM1","TRAF6","CAMK2D","YWHAZ","YWHAB","PRKCD","MAPK1","NTRK3","CAMK2A","PDPK1","AKT1","CAMK4","ARHGDIA","ABL1","MAPK3","BRAF","SH2B1","GSK3B","RAPGEF1"]	34	0.2252	-1.1562	0	-1.4153	0.6169	0.8639	0.126	1.2979
GOMF_NUCLEAR_RECEPTOR_BINDING	["ZBTB7A","ARRB1","GRIP1","MED1","NCOR2","SMARCA4","NCOA1","NCOA2","HMGA1","STRN","PKN1","SRC","PAGR1","ARID1A","DCAF1","RNF14","SMAD3","CTNNB1","PRKCB"]	19	0.2245	1.1575	0.0311	1.5407	0.0716	-1.2893	0.4828	1.0259
GOBP_EPIDERMAL_GROWTH_FACTOR_RECEPTOR_SIGNALING_PATHWAY	["SHC3","REPS2","DAB2IP","EPN1","CCDC88A","PSEN1","ADRA2A","HAP1","SRC","PTK2B","SH3KBP1","RAB7A","PDPK1","EPS15L1","CHMP6","AKT1","MVB12B","SOS1","ABL1","BRAF","PTK2","ARHGEF7"]	22	0.8994	-0.6035	0.7915	-0.7913	0.5774	0.912	0.0263	1.5154
GOBP_PROTEIN_KINASE_B_SIGNALING	["IRS2","INPP5F","PHB","SIRT2","HSP90AB1","PPP2R5C","TSC2","STK11","TYRO3","DLG1","HSP90AA1","SRC","FLCN","NTRK3","TMEM100","RTN4","AKT1","ARFGEF1","SMPD3","SLC9A3R1","MAGI2","RAPGEF1","PTK2"]	23	0.7441	-0.8142	0.5476	0.9508	0.0361	-1.302	0.6308	-0.856
GOBP_RESPONSE_TO_NERVE_GROWTH_FACTOR	["DYNC1LI2","CORO1A","CREB1","EEF2","MAPT","EHD1","SORT1","KCNC2","WASF1","KIF1B","NTRK3","STMN2","PDPK1","AKT1","RAPGEF2","ACAP2","MAGI2","RAPGEF1"]	18	0	1.3418	0.3753	1.0327	0.0168	1.462	0.0957	1.3289
GOBP_NOTCH_SIGNALING_PATHWAY	["ZBTB7A","ARRB1","SORBS2","EPN2","DTX3L","PGAM2","CDH6","WWP2","PSEN1","LLGL1","MIB2","SRC","AAK1","PRAG1","TMEM100","CREBBP","AKT1","RBM15","TCIM","WWC1"]	20	0.1345	1.2159	0.1129	1.1827	0.4046	1.018	0.0206	1.402
GOBP_SIGNAL_TRANSDUCTION_BY_P53_CLASS_MEDIATOR	["HDAC2","SFN","HINT1","RNF34","CSNK2B","ARMC10","SPRED1","MYBBP1A","STK11","ATRX","TNKS1BP1","BAG6","TP53BP2","PRKAG2","PRKAA1","PRKAB1","PRKAB2","PRKAG1","CNOT3","DYRK1A","USP10","AKT1","HNRNPK","NDRG1","NUAK1","CHD3","TAF15","HDAC1"]	28	0.0886	1.3805	0.0204	1.3908	0.6619	-0.9241	0.3918	-1.0257
GOMF_PROTEIN_PHOSPHATASE_BINDING	["KIFAP3","SLC9A1","IRS2","DAB2IP","PPP6R1","PPP1R9A","MAPT","STRN3","PPP1R9B","STRN","ATP2B4","AKAP5","DLG4","STRN4","MAP2K7","ANK1","PPME1","CADM4","CTTNBP2NL","MTMR9","PTK2","SOD1","MTMR3","PPP6R2","BOD1L1","BAD","PHACTR4","PDLIM4","ARPP19","ENSA","VCP","AKT1","SIRPA","CTNNB1","PPP1R3G"]	35	0	1.3467	0.0412	1.3273	0.2676	-1.0837	0.767	-0.799
GOBP_SECOND_MESSENGER_MEDIATED_SIGNALING	["SLC9A1","DMTN","AKAP6","ATP2A2","CAMKK2","KSR2","APOE","GRIN2D","SLC8A2","PDE11A","PDE2A","PRKACA","ATP2B4","PDE4A","TMEM100","PPP3CA","PRKAA1","GRIN1","CAP1","GRIN2B","KCNC2","CAMK2D","PDPK1","ITPR3","PRKAR2B","PPP1R9A","HTT","DDAH1","MAPT","PRKAR1A","NOS1","PPP1R9B","MCOLN1","GRIN2A","GSTO1","CAP2","ADCY1","MGRN1","PCLO","CALM1","KSR1","RIMS2","HDAC4","ADGRL1","PTK2B","ANK2","PDE4D","PEX5L","…	55	0.7051	0.8654	0.0225	1.1391	0.6113	-0.9106	0.3281	-1.0402
GOMF_G_PROTEIN_COUPLED_RECEPTOR_BINDING	["DNAJA1","ARRB1","STUB1","PHB","ATP2A2","UCHL1","SHANK1","REEP1","SH3GL1","PPP1R9B","DNM3","VPS35","AKAP5","DLG4","PPP1R1B","SLC9A3R1","MAGI2","PALM","USP20","NPY","CALM1","ADRA2A","S1PR1","ARHGEF11","GNAQ","JAK2","ARHGEF12","PDE4D","GNAO1","RAPGEF2","CCKBR"]	31	0.3087	-1.0934	0.0811	-1.2869	0	1.4264	0.0334	1.4148
GOBP_ENZYME_LINKED_RECEPTOR_PROTEIN_SIGNALING_PATHWAY	["ACTR3","GIGYF2","CYFIP1","PAK1","WASF1","DNM1","SH3KBP1","EPS15L1","C2CD5","CADM4","SMAD3","HNRNPH1","PTK2","PRKAA1","ACTB","HSP90AA1","SRC","PRKCD","MAPK1","FES","IGF2R","PDPK1","AKT1","MAPK3","ARHGEF28","MPP5","IRS2","STUB1","CREB1","HSP90AB1","TSC2","SORT1","NUCKS1","TGFBRAP1","BAIAP2","NDEL1","MAP3K7","GSK3A","PAK3","ZBTB7A","REPS2","AHI1","ANKS1B","PSEN1","AP2M1","HAP1","FLCN","NTRK3","AP2…	119	0.9494	0.7666	0.6378	-0.9017	0.3308	1.0355	0.0431	1.2209
KEGG_GNRH_SIGNALING_PATHWAY	["MAP2K2","RAF1","CAMK2B","PRKACA","MAP2K7","SOS1","JUN","MAP3K2","PRKCB","CAMK2G","ADCY1","MAPK10","ADCY6","CALM1","ADCY9","SRC","CAMK2D","GNAQ","PRKCD","MAPK1","PTK2B","CAMK2A","PRKCA","CACNA1C","ITPR3","MAPK3","MAP2K4","ITPR1"]	28	0.0164	-1.3359	0.5115	-0.9933	0.1368	-1.2357	0.499	0.9719

## Sheet: Negative regulation of cell pro
Node Name	Genes	gs_size	pvalue PV vs PM	NES PV vs PM	pvalue SV vs PM	NES SV vs PM	pvalue SV vs PV	NES SV vs PV	pvalue SV vs SM	NES SV vs SM
GOBP_NEGATIVE_REGULATION_OF_TRANSFERASE_ACTIVITY	["DNAJA1","IRS2","SFN","APC","PAK2","DAB2IP","SPRED1","RGS3","RPTOR","AIDA","UCHL1","YWHAG","MAPT","PRKAR1A","TSC2","SH3BP5L","SRCIN1","PPM1E","APOE","NF1","CHMP6","THY1","PPP1R1B","DBNDD1","GSK3A","IMPACT","PRKAG2","DTX3L","PSEN1","SMCR8","HNRNPU","PKN1","SRC","GNAQ","PRKCD","YWHAB","PDPK1","AKT1","CIT","RGS14","PRKAR2B","ABL1","GPS1","GSK3B","SLC8A1"]	45	0.9436	0.7187	0.6687	0.9261	0.7699	0.8512	0.0256	1.2648
GOBP_NEGATIVE_REGULATION_OF_HYDROLASE_ACTIVITY	["CAMSAP3","SEMA4D","ARRB1","RNF34","PEBP1","DAB2IP","SPRED1","FAM122A","ROCK2","HRG","PTPRN2","CNST","LRP1","ARL2","PPME1","ARFGEF1","PPP1R1B","ARFGEF3","BOD1L1","KNL1","ARPP19","GPSM1","SRC","CAST","CAMK2A","PHACTR2","AKT1","PPP1R14A","DLG3","SFN","DNAJB6","PAK2","RAF1","NOS1","SORT1","PPP1R9B","AMOT","RENBP","TERF2","SH3RF1","BIN1","UBE2O","ELFN2","ELFN1","GAPDH","MAP2","UBXN1","RIMBP2","USP14…	61	0.0322	-1.3151	0.2901	-1.0639	0.4511	-1.0303	0.0286	1.3002
GOMF_PEPTIDASE_REGULATOR_ACTIVITY	["ABCA2","PEBP1","USP14","PSMF1","BAD","HRG","RENBP","CAST","EBAG9","BIN1","UBE2O","VCP","PI16","BCL2L13","GAPDH"]	15	0.1336	1.2023	0.4525	-1.0397	0.0246	1.453	0.9734	-0.5918
GOBP_NEGATIVE_REGULATION_OF_MAPK_CASCADE	["DNAJA1","ARRB1","PEBP1","DAB2IP","PHB","SPRED1","NDRG2","RGS3","AIDA","WNK2","UCHL1","APOE","DLG1","NF1","PTPRR","SLC9A3R1","CYLD","PRKCD","FLCN","AKT1","RGS14","SIRPA","ABL1","GPS1","RAPGEF1"]	25	0.0499	-1.3201	0.6473	-0.8855	0.0803	-1.3265	0.1143	-1.3991
GOBP_NEGATIVE_REGULATION_OF_MOLECULAR_FUNCTION	["DNAJA1","CAMSAP3","ARRB1","RNF34","PEBP1","ATP2A2","RGS3","AIDA","HECW1","UCHL1","PTPRN2","CNST","PEX19","WFS1","AKAP5","ARL2","PPME1","CACNB3","ARFGEF1","PPP1R1B","PRKCE","SCG5","WDTC1","ARFGEF3","GOLGA2","PRKAG2","KNL1","ACTB","ARPP19","ILRUN","SRC","PRKCD","USP7","CAST","CNR1","PDPK1","AKT1","PPP1R14A","PRKAR2B","GNB5","MAPK3","IRS2","ABCA2","DNAJB6","STUB1","MAPT","G3BP2","TSC2","SH3BP5L","…	157	0.7583	-0.9249	0.1971	-1.0512	0.1067	1.1512	0.0254	1.3003
GOBP_NEGATIVE_REGULATION_OF_CELL_CYCLE	["DAB2IP","FAM122A","VASH1","PSMA3","DYNC1LI1","PSMA5","LAMTOR1","PSMC2","PSMC3","PSMD2","PSMD3","PSMD4","PRKACA","SLC9A3R1","SMAD3","MAGI2","PRKAG2","PRKAA1","PRKAB1","PRKAB2","BABAM1","PRKAG1","CNOT3","TAOK1","FBXO31","GAS2L1","PSMD1","HEPACAM","BRSK1","PRCC","TOM1L2","RPRM","ATF2","ZWINT","CTNNB1","CBX5","GJC2","STRADA","SFN","APC","RPTOR","MYBBP1A","HSP90AB1","PRKAR1A","PHC3","PPP1R9B","CBX3"…	62	0.1336	1.2323	0.0244	1.3277	0.3939	-1.0689	0.3669	-1.0375
GOBP_NEGATIVE_REGULATION_OF_PROTEIN_CATABOLIC_PROCESS	["AGAP2","BAG6","CAMLG","USP14","DAB2IP","PHB","PSMF1","SIRT2","PSEN1","HSP90AB1","USP7","SGTA","ALAD","MYCBP2","GRIN2A","MAP1A","UBXN1","SUFU","SMAD3","PRKCG","CCAR2","SNRNP70"]	22	0.8681	0.7108	0.9574	0.5105	0.4381	1.0148	0	-1.3266
GOBP_NEGATIVE_REGULATION_OF_PHOSPHORYLATION	["DNAJA1","SEMA4D","ARRB1","DAB2IP","DMTN","INPP5F","SPRED1","EIF4G1","RGS3","AIDA","UCHL1","SRCIN1","PPM1E","APOE","CRKL","NF1","PPP2R5D","CHMP6","THY1","PPP1R1B","CADM4","PRKAG2","SIRT2","HNRNPU","PKN1","PRKCD","TARDBP","PDPK1","AKT1","PRKAR2B","IRS2","SFN","APC","PAK2","RPTOR","YWHAG","MAPT","PRKAR1A","TSC2","SH3BP5L","DBNDD1","IMPACT","PSEN1","SMCR8","SLC4A1","CALM1","HDAC4","GNAQ","YWHAB","N…	58	0.9158	0.7703	0.4297	0.9673	0.6247	0.9404	0	1.2077
GOBP_NEGATIVE_REGULATION_OF_PHOSPHORUS_METABOLIC_PROCESS	["DNAJA1","CAMSAP3","SEMA4D","ARRB1","DAB2IP","DMTN","INPP5F","SPRED1","EIF4G1","RGS3","FAM122A","AIDA","UCHL1","SRCIN1","ROCK2","PPM1E","APOE","CRKL","CNST","NF1","PPP2R5D","PPME1","CHMP6","THY1","PPP1R1B","CADM4","ARFGEF3","PRKAG2","SIRT2","BOD1L1","KNL1","HNRNPU","ARPP19","PKN1","PRKCD","TARDBP","PHACTR2","PDPK1","AKT1","PPP1R14A","PRKAR2B","DLG3","IRS2","ABCA2","SFN","APC","PAK2","RPTOR","YWH…	84	0.9201	-0.8181	0.8	0.8919	0.7327	-0.878	0	1.2606
GOBP_NEGATIVE_REGULATION_OF_CATALYTIC_ACTIVITY	["DNAJA1","CAMSAP3","ARRB1","RNF34","PEBP1","RGS3","AIDA","UCHL1","PTPRN2","CNST","AKAP5","ARL2","PPME1","ARFGEF1","PPP1R1B","SCG5","WDTC1","ARFGEF3","PRKAG2","KNL1","ARPP19","SRC","PRKCD","CAST","CNR1","PDPK1","AKT1","PPP1R14A","PRKAR2B","IRS2","DNAJB6","MAPT","TSC2","SH3BP5L","SORT1","AMOT","PRPSAP1","PRPSAP2","TERF2","PPP1R12A","ELFN2","ELFN1","GAPDH","UBXN1","DBNDD1","GSK3A","RIMBP2","CCAR2",…	111	0.9252	-0.8394	0.8041	-0.88	0.6725	-0.9164	0	1.243
GOBP_NEGATIVE_REGULATION_OF_BINDING	["HDAC2","CRMP1","GOLGA2","STUB1","ATP2A2","MEPCE","ACTB","CSNK1E","PSEN1","PEX19","ILRUN","PRKCD","JAK2","SUMO1","PPP3CA","AKT1","MAP2","TMSB4X","TTBK1","JUN","MAPK3","GSK3B"]	22	0.2807	-1.1163	0.0871	-1.3088	0	1.5496	0.2525	1.1363
GOBP_NEGATIVE_REGULATION_OF_PEPTIDASE_ACTIVITY	["SFN","RNF34","DNAJB6","PEBP1","PAK2","USP14","PSMF1","RAF1","HRG","RENBP","LRP1","SRC","CAST","SH3RF1","BIN1","UBE2O","PI16","AKT1","GAPDH","UBXN1"]	20	0.3914	1.0257	0.7325	-0.7959	0.592	0.9732	0.0281	1.3112
